# Supplementary material for: LRLSHMDA: Laplacian Regularized Least Squares for Human Microbe–Disease Association prediction
Source: Sci Rep. 2017 Aug 8;7:7601. doi: 10.1038/s41598-017-08127-2 (PMC5548838; doi:10.1038/s41598-017-08127-2)
Supplement: Supplementary file 2 — Supplementary Table 1 [file 41598_2017_8127_MOESM2_ESM.xlsx]

## Sheet: Microbe name
1	Acetonema
2	Acidobacteriaceae
3	Acinetobacter
4	Actinobacillus
5	Actinobacteria
6	Actinomyces
7	Aerococcus
8	Aeromonadaceae
9	Aggregatibacter
10	Akkermansia
11	Alcaligenaceae
12	Alistipes
13	Alistipes finegoldii
14	Alistipes putredinis
15	Alteromonadaceae
16	Anaerofilum
17	Anaerostipes
18	Anaerotruncus
19	Anaerovorax
20	Atopobium
21	Atopobium vaginae
22	Bacillaceae
23	Bacilli
24	Bacillus
25	Bacterium 08.96.4
26	Bacterium ASF500
27	Bacterium B4C2-5
28	Bacterium Ba2
29	Bacterium C15
30	Bacterium G100VIII
31	Bacterium ic1214
32	Bacterium ic1258
33	Bacterium ic1292
34	Bacterium ic1296
35	Bacterium ic1311
36	Bacterium ic1379
37	Bacterium ic1391
38	Bacterium MB7-1
39	Bacterium mpn-isolate group 19
40	Bacterium mpn-isolate group 22
41	Bacterium mpn-isolate group 24
42	Bacterium mpn-isolate group 27
43	Bacterium mpn-isolate group 5
44	Bacterium 'New Zealand B'
45	Bacterium str. 31285
46	Bacterium YE62
47	Bacterium YE64
48	Bacteroidaceae
49	Bacteroidaceae bacterium Smarlab 3301643
50	Bacteroidales
51	Bacteroides
52	Bacteroides eggerthii
53	Bacteroides finegoldii
54	Bacteroides fragilis
55	Bacteroides ovatus
56	Bacteroides sp. CJ78
57	Bacteroides sp. D20
58	Bacteroides thetaiotaomicron
59	Bacteroides uniformis
60	Bacteroides vulgatus
61	Bacteroidetes
62	Betaproteobacteria
63	Bifidobacterium
64	Bifidobacterium catenulatum
65	Bilophila
66	Bilophila wadsworthia
67	Bovine rumen bacterium JPR13
68	Brenneria
69	Burkholderia
70	Burkholderiales bacterium Smarlab 3302047
71	Butyrate-producing bacterium ART55/1
72	Butyrate-producing bacterium L1-810
73	Butyrate-producing bacterium L1-952
74	Butyrate-producing bacterium L2-50
75	Butyrate-producing bacterium M104/1
76	Butyrate-producing bacterium M21/2
77	Butyrate-producing bacterium M50/1
78	Butyrate-producing bacterium P607
79	Butyrate-producing bacterium PH05YB02
80	Butyrate-producing bacterium Ph07AY02
81	Butyrate-producing bacterium PH07AY3
82	Butyrate-producing bacterium PH07AY5
83	Butyrate-producing bacterium PH07BY04
84	Butyrate-producing bacterium SL6/1/1
85	Butyrate-producing bacterium SM4/1
86	Butyrate-producing bacterium SR1/1
87	Butyrate-producing bacterium SR1/5
88	Butyrate-producing bacterium SS2/1
89	Butyrate-producing bacterium SSC/2
90	Butyrate-producing bacterium T2-132
91	Candidate division TM7
92	Cellulomonadaceae
93	Citrobacter
94	Clostridia
95	Clostridia bacterium TSW07CA7
96	Clostridiaceae
97	Clostridiaceae bacterium bSSV31
98	Clostridiaceae bacterium LEMV63
99	Clostridiaceae bacterium SH032
100	Clostridiaceae bacterium SK061
101	Clostridiales
102	Clostridiales bacterium 80/3
103	Clostridiales bacterium A2-162
104	Clostridiales bacterium AHT16
105	Clostridiales bacterium L2-14
106	Clostridium
107	Clostridium coccoides
108	Clostridium cocleatum
109	Clostridium difficile
110	Clostridium innocuum
111	Clostridium leptum
112	Clostridium ramosum
113	Clostridium spiroforme
114	Collinsella
115	Collinsella aerofaciens
116	Comamonadaceae
117	Coprobacillus
118	Coprococcus
119	Coriobacteriaceae
120	Corynebacterium
121	Coxiellaceae
122	Cronobacter
123	Dehalobacterium
124	Desulfobacteraceae
125	Desulfotomaculum
126	Desulfovibrio
127	Desulfovibrionaceae
128	Dialister
129	Dietzia maris
130	Dorea
131	Dysgonomonas
132	Edwardsiella
133	Eggerthella
134	Enterobacter
135	Enterobacter aerogenes
136	Enterobacter hormaechei
137	Enterobacteriaceae
138	Enterococcus
139	Enterococcus faecalis
140	Enterococcus faecium
141	Erwinia
142	Erysipelothrix
143	Erysipelotrichaceae
144	Erysipelotrichales
145	Escherichia
146	Escherichia coli
147	Eubacteriaceae
148	Eubacterium
149	Eubacterium eligens
150	Eubacterium hallii
151	Eubacterium rectale
152	Eubacterium tortuosum
153	Faecalibacterium
154	Faecalibacterium prausnitzii
155	Firmicutes
156	Firmicutes bacterium EG14
157	Firmicutes str. C29
158	Fusobacteria
159	Fusobacteriaceae
160	Fusobacterium
161	Fusobacterium nucleatum
162	Gammaproteobacteria
163	Gardnerella
164	Gardnerella vaginalis
165	Gram-negative bacterium cL10-2b-4
166	Haemophilus
167	Haemophilus parainfluenzae
168	Hafnia
169	Helicobacter pylori
170	Holdemania
171	Human intestinal firmicute CB47
172	Human intestinal firmicute CO13
173	Human intestinal firmicute CO19
174	Human intestinal firmicute CO2
175	Human intestinal firmicute CO35
176	Human intestinal firmicute CO4
177	Human intestinal firmicute CS26
178	Klebsiella
179	Klebsiella pneumoniae
180	Lachnobacterium
181	Lachnospira
182	Lachnospiraceae
183	Lachnospiraceae bacterium A2
184	Lactobacillus
185	Lactobacillus crispatus
186	Lactobacillus iners
187	Lactobacillus salivarius
188	Lactococcus
189	Leptotrichia
190	Leptotrichia amnionii
191	Lysobacter
192	Mannheimia
193	Mastodon intestinal bacterium AN-22-6
194	Megasphaera
195	Methanobrevibacter smithii
196	Mobiluncus
197	Mogibacterium
198	Nitrospiraceae
199	Odoribacter
200	Odoribacter splanchnicus
201	Oligella
202	Olsenella
203	Oscillibacter
204	Oscillospira
205	Oscillospiraceae bacterium NML 061048
206	Oxalobacter formigenes
207	Oxalobacteraceae
208	Paenibacillaceae
209	Pantoea
210	Papillibacter
211	Parabacteroides
212	Parabacteroides distasonis
213	Parabacteroides merdae
214	Pasteurella
215	Pasteurellaceae
216	Pectobacterium
217	Peptostreptococcaceae
218	Peptostreptococcus
219	Phascolarctobacterium
220	Polyangiaceae
221	Porphyromonadaceae
222	Porphyromonas
223	Porphyromonas gingivalis
224	Porphyromonas uenonis
225	Prevotella
226	Prevotella copri
227	Prevotellaceae
228	Promicromonosporaceae
229	Propionibacterium
230	Propionibacterium acnes
231	Proteobacteria
232	Pseudomonas
233	Pusillimonas
234	Rickettsiales
235	Rikenellaceae
236	Roseburia
237	Roseburia hominis
238	Roseburia intestinalis
239	Rumen bacterium 8/94-32
240	Rumen bacterium R-7
241	Rumen bacterium R-9
242	Ruminococcaceae
243	Ruminococcus
244	Ruminococcus gnavus
245	Ruminococcus productus
246	Salmonella
247	Segmented filamentous bacterium
248	Selenomonas
249	Serratia
250	Shigella
251	Shigella dysenteriae
252	Shuttleworthia
253	Solobacterium
254	Sphingomonadaceae
255	Staphylococcus
256	Staphylococcus aureus
257	Staphylococcus epidermidis
258	Stenotrophomonas maltophilia
259	Streptobacillus
260	Streptococcaceae
261	Streptococcus
262	Streptococcus anginosus
263	Streptococcus mitis
264	Streptococcus parasanguinis
265	Streptococcus salivarius
266	Streptococcus vestibularis
267	Subdoligranulum
268	Sutterella
269	Swine fecal bacterium FPC67
270	Swine fecal bacterium FPC70
271	Swine fecal bacterium RF3E-Xyl1
272	Swine fecal bacterium SD-Pec1
273	Swine manure pit bacterium PPC108
274	Syntrophobacteraceae
275	Tannerella
276	Tenericutes
277	Terrahaemophilus
278	Thiotrichaceae
279	Treponema
280	Tropheryma whipplei
281	Unidentified bacterium ZF3
282	Veillonella
283	Veillonella atypica
284	Veillonella dispar
285	Veillonella parvula
286	Veillonellaceae
287	Verrucomicrobia
288	Verrucomicrobia bacterium MS-F-88
289	Verrucomicrobiaceae
290	Vibrio
291	Xanthomonas
292	Yersinia

## Sheet: Disease name
1	Allergic asthma
2	Allergic sensitization
3	Allergy
4	Asthma
5	Atopic dermatitis
6	Atopic sensitisation
7	Atopy
8	Bacterial Vaginosis
9	Clostridium difficile infection(CDI)
10	Colon cancer
11	Colorectal carcinoma
12	Constipation Irritable bowel syndrome(IBS)
13	COPD
14	Crohn's disease(CD)
15	Cystic fibrosis
16	Diarrhea Irritable bowel syndrome(IBS)
17	Eczema
18	Gastric and duodenal ulcer
19	Gastro-oesophageal reflux
20	Guttate psoriasis
21	Ileal Crohn's disease(CD)
22	Infectious colitis
23	Inflammatory bowel disease(IBD)
24	Irritable bowel syndrome(IBS)
25	Kidney stones
26	Liver cirrhosis
27	Necrotizing Enterocolitis
28	New-onset untreated rheumatoid arthrits
29	Obesity
30	Periodontal
31	Psoriasis
32	Recurrent wheeze
33	Rheumatoid arthrits
34	Skin and mucosal infections
35	Systemic inflammatory response syndrome
36	Type 1 diabetes
37	Type 2 diabetes
38	Ulcerative colitis
39	Whipple's disease

## Sheet: Microbe-disease association
Disease	Microbe
1	169
2	109
3	169
4	61
4	116
4	166
4	169
4	207
4	225
4	231
4	254
4	255
5	109
5	129
5	256
5	257
5	258
6	109
7	94
8	5
8	7
8	20
8	21
8	62
8	91
8	101
8	106
8	133
8	155
8	158
8	163
8	164
8	184
8	185
8	186
8	189
8	190
8	194
8	196
8	202
8	210
8	224
8	225
8	252
8	259
9	12
9	48
9	61
9	155
9	182
9	211
9	221
9	231
9	235
9	242
9	289
10	115
11	51
11	61
11	94
11	155
11	160
11	161
11	225
12	282
13	61
13	69
13	166
13	184
13	225
13	231
13	232
14	50
14	55
14	59
14	60
14	101
14	111
14	137
14	140
14	144
14	146
14	154
14	155
14	159
14	286
15	69
15	121
15	184
15	191
15	234
15	256
15	258
15	263
15	291
16	63
16	126
17	109
17	146
18	169
19	169
20	256
21	54
21	55
21	59
21	60
21	107
21	111
21	182
21	225
22	51
23	5
23	182
23	231
24	2
24	8
24	15
24	19
24	22
24	48
24	51
24	60
24	61
24	64
24	92
24	96
24	107
24	108
24	115
24	118
24	121
24	124
24	127
24	130
24	137
24	147
24	148
24	162
24	166
24	167
24	182
24	198
24	208
24	215
24	217
24	220
24	221
24	227
24	228
24	231
24	243
24	245
24	260
24	274
24	278
24	282
25	206
26	12
26	13
26	14
26	23
26	48
26	51
26	52
26	53
26	57
26	59
26	61
26	65
26	66
26	106
26	118
26	130
26	137
26	139
26	148
26	149
26	150
26	151
26	153
26	154
26	158
26	159
26	160
26	166
26	167
26	170
26	181
26	182
26	184
26	187
26	194
26	199
26	200
26	211
26	212
26	213
26	215
26	219
26	225
26	231
26	236
26	237
26	238
26	243
26	244
26	260
26	261
26	262
26	264
26	265
26	266
26	267
26	275
26	282
26	283
26	284
26	285
26	286
27	5
27	61
27	93
27	135
27	136
27	137
27	138
27	155
27	162
27	178
27	179
27	231
27	251
27	255
27	282
28	226
29	11
29	61
29	119
29	143
29	155
29	195
29	227
29	256
30	6
30	160
30	166
30	222
30	223
30	225
30	248
30	261
30	275
30	279
31	5
31	155
31	229
31	230
31	231
31	255
31	261
32	109
33	63
33	107
33	225
34	3
34	120
35	137
35	138
35	178
36	1
36	4
36	5
36	9
36	10
36	12
36	16
36	17
36	18
36	24
36	25
36	26
36	27
36	28
36	29
36	30
36	31
36	32
36	33
36	34
36	35
36	36
36	37
36	38
36	39
36	40
36	41
36	42
36	43
36	44
36	45
36	46
36	47
36	48
36	49
36	51
36	54
36	55
36	56
36	58
36	59
36	60
36	61
36	63
36	67
36	68
36	70
36	71
36	72
36	73
36	74
36	75
36	76
36	77
36	78
36	79
36	80
36	81
36	82
36	83
36	84
36	85
36	86
36	87
36	88
36	89
36	90
36	93
36	94
36	95
36	97
36	98
36	99
36	100
36	102
36	103
36	104
36	105
36	110
36	112
36	113
36	114
36	117
36	122
36	123
36	125
36	128
36	131
36	132
36	134
36	141
36	142
36	145
36	147
36	148
36	149
36	151
36	152
36	153
36	155
36	156
36	157
36	158
36	160
36	165
36	166
36	168
36	171
36	172
36	173
36	174
36	175
36	176
36	177
36	178
36	180
36	182
36	183
36	184
36	188
36	192
36	193
36	197
36	199
36	201
36	203
36	204
36	205
36	209
36	211
36	214
36	216
36	218
36	219
36	221
36	222
36	225
36	231
36	233
36	235
36	236
36	239
36	240
36	241
36	242
36	246
36	247
36	249
36	250
36	252
36	253
36	261
36	267
36	268
36	269
36	270
36	271
36	272
36	273
36	276
36	277
36	281
36	282
36	287
36	288
36	290
36	292
37	23
37	61
37	62
37	94
37	106
37	107
37	154
37	155
37	184
37	231
38	5
38	107
38	231
39	280
