# Supplementary material for: LRLSHMDA: Laplacian Regularized Least Squares for Human Microbe–Disease Association prediction
Source: Sci Rep. 2017 Aug 8;7:7601. doi: 10.1038/s41598-017-08127-2 (PMC5548838; doi:10.1038/s41598-017-08127-2)
Supplement: Supplementary file 3 — Supplementary Table 2 [file 41598_2017_8127_MOESM3_ESM.xlsx]

## Sheet: Sheet1
1	0.273138	0.273138	1	0.0389902	0.273138	0.273138	0.273138	1	1	0.273138	0.273138	0.273138	0.273138	0.273138	1	1	1	0.273138	0.273138	0.273138	0.273138	0.142749	1	1	1	1	1	1	1	1	1	1	1	1	1	1	1	1	1	1	1	1	1	1	1	1	0.142749	1	0.273138
0.273138	1	0.273138	0.273138	0.0106497	0.273138	0.273138	1	0.273138	0.273138	0.273138	0.0746044	0.273138	0.273138	1	0.273138	0.273138	0.273138	1	0.273138	0.273138	1	0.142749	0.273138	0.273138	0.273138	0.273138	0.273138	0.273138	0.273138	0.273138	0.273138	0.273138	0.273138	0.273138	0.273138	0.273138	0.273138	0.273138	0.273138	0.273138	0.273138	0.273138	0.273138	0.273138	0.273138	0.273138	0.142749	0.273138	0.273138
0.273138	0.273138	1	0.273138	0.0106497	0.273138	0.273138	0.273138	0.273138	0.273138	0.273138	0.0746044	0.273138	0.273138	0.273138	0.273138	0.273138	0.273138	0.273138	0.273138	0.273138	0.273138	0.142749	0.273138	0.273138	0.273138	0.273138	0.273138	0.273138	0.273138	0.273138	0.273138	0.273138	0.273138	0.273138	0.273138	0.273138	0.273138	0.273138	0.273138	0.273138	0.273138	0.273138	0.273138	0.273138	0.273138	0.273138	0.0389902	0.273138	0.273138
1	0.273138	0.273138	1	0.0389902	0.273138	0.273138	0.273138	1	1	0.273138	0.273138	0.273138	0.273138	0.273138	1	1	1	0.273138	0.273138	0.273138	0.273138	0.142749	1	1	1	1	1	1	1	1	1	1	1	1	1	1	1	1	1	1	1	1	1	1	1	1	0.142749	1	0.273138
0.0389902	0.0106497	0.0106497	0.0389902	1	0.0106497	0.0389902	0.0106497	0.0389902	0.0389902	0.0106497	0.0106497	0.0106497	0.0106497	0.0106497	0.0389902	0.0389902	0.0389902	0.0106497	0.0389902	0.0389902	0.0106497	0.00556582	0.0389902	0.0389902	0.0389902	0.0389902	0.0389902	0.0389902	0.0389902	0.0389902	0.0389902	0.0389902	0.0389902	0.0389902	0.0389902	0.0389902	0.0389902	0.0389902	0.0389902	0.0389902	0.0389902	0.0389902	0.0389902	0.0389902	0.0389902	0.0389902	0.00556582	0.0389902	0.0106497
0.273138	0.273138	0.273138	0.273138	0.0106497	1	0.273138	0.273138	0.273138	0.273138	0.273138	0.0746044	0.273138	0.273138	0.273138	0.273138	0.273138	0.273138	0.273138	0.273138	0.273138	0.273138	0.142749	0.273138	0.273138	0.273138	0.273138	0.273138	0.273138	0.273138	0.273138	0.273138	0.273138	0.273138	0.273138	0.273138	0.273138	0.273138	0.273138	0.273138	0.273138	0.273138	0.273138	0.273138	0.273138	0.273138	0.273138	0.0389902	0.273138	0.273138
0.273138	0.273138	0.273138	0.273138	0.0389902	0.273138	1	0.273138	0.273138	0.273138	0.273138	0.0746044	0.273138	0.273138	0.273138	0.273138	0.273138	0.273138	0.273138	1	1	0.273138	0.142749	0.273138	0.273138	0.273138	0.273138	0.273138	0.273138	0.273138	0.273138	0.273138	0.273138	0.273138	0.273138	0.273138	0.273138	0.273138	0.273138	0.273138	0.273138	0.273138	0.273138	0.273138	0.273138	0.273138	0.273138	0.0389902	0.273138	0.273138
0.273138	1	0.273138	0.273138	0.0106497	0.273138	0.273138	1	0.273138	0.273138	0.273138	0.0746044	0.273138	0.273138	1	0.273138	0.273138	0.273138	1	0.273138	0.273138	1	0.142749	0.273138	0.273138	0.273138	0.273138	0.273138	0.273138	0.273138	0.273138	0.273138	0.273138	0.273138	0.273138	0.273138	0.273138	0.273138	0.273138	0.273138	0.273138	0.273138	0.273138	0.273138	0.273138	0.273138	0.273138	0.142749	0.273138	0.273138
1	0.273138	0.273138	1	0.0389902	0.273138	0.273138	0.273138	1	1	0.273138	0.273138	0.273138	0.273138	0.273138	1	1	1	0.273138	0.273138	0.273138	0.273138	0.142749	1	1	1	1	1	1	1	1	1	1	1	1	1	1	1	1	1	1	1	1	1	1	1	1	0.142749	1	0.273138
1	0.273138	0.273138	1	0.0389902	0.273138	0.273138	0.273138	1	1	0.273138	0.273138	0.273138	0.273138	0.273138	1	1	1	0.273138	0.273138	0.273138	0.273138	0.142749	1	1	1	1	1	1	1	1	1	1	1	1	1	1	1	1	1	1	1	1	1	1	1	1	0.142749	1	0.273138
0.273138	0.273138	0.273138	0.273138	0.0106497	0.273138	0.273138	0.273138	0.273138	0.273138	1	0.0746044	0.273138	0.273138	0.273138	0.273138	0.273138	0.273138	0.273138	0.273138	0.273138	0.273138	0.142749	0.273138	0.273138	0.273138	0.273138	0.273138	0.273138	0.273138	0.273138	0.273138	0.273138	0.273138	0.273138	0.273138	0.273138	0.273138	0.273138	0.273138	0.273138	0.273138	0.273138	0.273138	0.273138	0.273138	0.273138	0.0389902	0.273138	0.273138
0.273138	0.0746044	0.0746044	0.273138	0.0106497	0.0746044	0.0746044	0.0746044	0.273138	0.273138	0.0746044	1	0.273138	0.273138	0.0746044	0.273138	0.273138	0.273138	0.0746044	0.0746044	0.0746044	0.0746044	0.142749	0.273138	0.273138	0.273138	0.273138	0.273138	0.273138	0.273138	0.273138	0.273138	0.273138	0.273138	0.273138	0.273138	0.273138	0.273138	0.273138	0.273138	0.273138	0.273138	0.273138	0.273138	0.273138	0.273138	0.273138	0.522626	0.273138	0.0746044
0.273138	0.273138	0.273138	0.273138	0.0106497	0.273138	0.273138	0.273138	0.273138	0.273138	0.273138	0.273138	1	1	0.273138	0.273138	0.273138	0.273138	0.273138	0.273138	0.273138	0.273138	0.522626	0.273138	0.273138	0.273138	0.273138	0.273138	0.273138	0.273138	0.273138	0.273138	0.273138	0.273138	0.273138	0.273138	0.273138	0.273138	0.273138	0.273138	0.273138	0.273138	0.273138	0.273138	0.273138	0.273138	0.273138	0.142749	0.273138	0.273138
0.273138	0.273138	0.273138	0.273138	0.0106497	0.273138	0.273138	0.273138	0.273138	0.273138	0.273138	0.273138	1	1	0.273138	0.273138	0.273138	0.273138	0.273138	0.273138	0.273138	0.273138	0.522626	0.273138	0.273138	0.273138	0.273138	0.273138	0.273138	0.273138	0.273138	0.273138	0.273138	0.273138	0.273138	0.273138	0.273138	0.273138	0.273138	0.273138	0.273138	0.273138	0.273138	0.273138	0.273138	0.273138	0.273138	0.142749	0.273138	0.273138
0.273138	1	0.273138	0.273138	0.0106497	0.273138	0.273138	1	0.273138	0.273138	0.273138	0.0746044	0.273138	0.273138	1	0.273138	0.273138	0.273138	1	0.273138	0.273138	1	0.142749	0.273138	0.273138	0.273138	0.273138	0.273138	0.273138	0.273138	0.273138	0.273138	0.273138	0.273138	0.273138	0.273138	0.273138	0.273138	0.273138	0.273138	0.273138	0.273138	0.273138	0.273138	0.273138	0.273138	0.273138	0.142749	0.273138	0.273138
1	0.273138	0.273138	1	0.0389902	0.273138	0.273138	0.273138	1	1	0.273138	0.273138	0.273138	0.273138	0.273138	1	1	1	0.273138	0.273138	0.273138	0.273138	0.142749	1	1	1	1	1	1	1	1	1	1	1	1	1	1	1	1	1	1	1	1	1	1	1	1	0.142749	1	0.273138
1	0.273138	0.273138	1	0.0389902	0.273138	0.273138	0.273138	1	1	0.273138	0.273138	0.273138	0.273138	0.273138	1	1	1	0.273138	0.273138	0.273138	0.273138	0.142749	1	1	1	1	1	1	1	1	1	1	1	1	1	1	1	1	1	1	1	1	1	1	1	1	0.142749	1	0.273138
1	0.273138	0.273138	1	0.0389902	0.273138	0.273138	0.273138	1	1	0.273138	0.273138	0.273138	0.273138	0.273138	1	1	1	0.273138	0.273138	0.273138	0.273138	0.142749	1	1	1	1	1	1	1	1	1	1	1	1	1	1	1	1	1	1	1	1	1	1	1	1	0.142749	1	0.273138
0.273138	1	0.273138	0.273138	0.0106497	0.273138	0.273138	1	0.273138	0.273138	0.273138	0.0746044	0.273138	0.273138	1	0.273138	0.273138	0.273138	1	0.273138	0.273138	1	0.142749	0.273138	0.273138	0.273138	0.273138	0.273138	0.273138	0.273138	0.273138	0.273138	0.273138	0.273138	0.273138	0.273138	0.273138	0.273138	0.273138	0.273138	0.273138	0.273138	0.273138	0.273138	0.273138	0.273138	0.273138	0.142749	0.273138	0.273138
0.273138	0.273138	0.273138	0.273138	0.0389902	0.273138	1	0.273138	0.273138	0.273138	0.273138	0.0746044	0.273138	0.273138	0.273138	0.273138	0.273138	0.273138	0.273138	1	1	0.273138	0.142749	0.273138	0.273138	0.273138	0.273138	0.273138	0.273138	0.273138	0.273138	0.273138	0.273138	0.273138	0.273138	0.273138	0.273138	0.273138	0.273138	0.273138	0.273138	0.273138	0.273138	0.273138	0.273138	0.273138	0.273138	0.0389902	0.273138	0.273138
0.273138	0.273138	0.273138	0.273138	0.0389902	0.273138	1	0.273138	0.273138	0.273138	0.273138	0.0746044	0.273138	0.273138	0.273138	0.273138	0.273138	0.273138	0.273138	1	1	0.273138	0.142749	0.273138	0.273138	0.273138	0.273138	0.273138	0.273138	0.273138	0.273138	0.273138	0.273138	0.273138	0.273138	0.273138	0.273138	0.273138	0.273138	0.273138	0.273138	0.273138	0.273138	0.273138	0.273138	0.273138	0.273138	0.0389902	0.273138	0.273138
0.273138	1	0.273138	0.273138	0.0106497	0.273138	0.273138	1	0.273138	0.273138	0.273138	0.0746044	0.273138	0.273138	1	0.273138	0.273138	0.273138	1	0.273138	0.273138	1	0.142749	0.273138	0.273138	0.273138	0.273138	0.273138	0.273138	0.273138	0.273138	0.273138	0.273138	0.273138	0.273138	0.273138	0.273138	0.273138	0.273138	0.273138	0.273138	0.273138	0.273138	0.273138	0.273138	0.273138	0.273138	0.142749	0.273138	0.273138
0.142749	0.142749	0.142749	0.142749	0.00556582	0.142749	0.142749	0.142749	0.142749	0.142749	0.142749	0.142749	0.522626	0.522626	0.142749	0.142749	0.142749	0.142749	0.142749	0.142749	0.142749	0.142749	1	0.142749	0.142749	0.142749	0.142749	0.142749	0.142749	0.142749	0.142749	0.142749	0.142749	0.142749	0.142749	0.142749	0.142749	0.142749	0.142749	0.142749	0.142749	0.142749	0.142749	0.142749	0.142749	0.142749	0.142749	0.0746044	0.142749	0.142749
1	0.273138	0.273138	1	0.0389902	0.273138	0.273138	0.273138	1	1	0.273138	0.273138	0.273138	0.273138	0.273138	1	1	1	0.273138	0.273138	0.273138	0.273138	0.142749	1	1	1	1	1	1	1	1	1	1	1	1	1	1	1	1	1	1	1	1	1	1	1	1	0.142749	1	0.273138
1	0.273138	0.273138	1	0.0389902	0.273138	0.273138	0.273138	1	1	0.273138	0.273138	0.273138	0.273138	0.273138	1	1	1	0.273138	0.273138	0.273138	0.273138	0.142749	1	1	1	1	1	1	1	1	1	1	1	1	1	1	1	1	1	1	1	1	1	1	1	1	0.142749	1	0.273138
1	0.273138	0.273138	1	0.0389902	0.273138	0.273138	0.273138	1	1	0.273138	0.273138	0.273138	0.273138	0.273138	1	1	1	0.273138	0.273138	0.273138	0.273138	0.142749	1	1	1	1	1	1	1	1	1	1	1	1	1	1	1	1	1	1	1	1	1	1	1	1	0.142749	1	0.273138
1	0.273138	0.273138	1	0.0389902	0.273138	0.273138	0.273138	1	1	0.273138	0.273138	0.273138	0.273138	0.273138	1	1	1	0.273138	0.273138	0.273138	0.273138	0.142749	1	1	1	1	1	1	1	1	1	1	1	1	1	1	1	1	1	1	1	1	1	1	1	1	0.142749	1	0.273138
1	0.273138	0.273138	1	0.0389902	0.273138	0.273138	0.273138	1	1	0.273138	0.273138	0.273138	0.273138	0.273138	1	1	1	0.273138	0.273138	0.273138	0.273138	0.142749	1	1	1	1	1	1	1	1	1	1	1	1	1	1	1	1	1	1	1	1	1	1	1	1	0.142749	1	0.273138
1	0.273138	0.273138	1	0.0389902	0.273138	0.273138	0.273138	1	1	0.273138	0.273138	0.273138	0.273138	0.273138	1	1	1	0.273138	0.273138	0.273138	0.273138	0.142749	1	1	1	1	1	1	1	1	1	1	1	1	1	1	1	1	1	1	1	1	1	1	1	1	0.142749	1	0.273138
1	0.273138	0.273138	1	0.0389902	0.273138	0.273138	0.273138	1	1	0.273138	0.273138	0.273138	0.273138	0.273138	1	1	1	0.273138	0.273138	0.273138	0.273138	0.142749	1	1	1	1	1	1	1	1	1	1	1	1	1	1	1	1	1	1	1	1	1	1	1	1	0.142749	1	0.273138
1	0.273138	0.273138	1	0.0389902	0.273138	0.273138	0.273138	1	1	0.273138	0.273138	0.273138	0.273138	0.273138	1	1	1	0.273138	0.273138	0.273138	0.273138	0.142749	1	1	1	1	1	1	1	1	1	1	1	1	1	1	1	1	1	1	1	1	1	1	1	1	0.142749	1	0.273138
1	0.273138	0.273138	1	0.0389902	0.273138	0.273138	0.273138	1	1	0.273138	0.273138	0.273138	0.273138	0.273138	1	1	1	0.273138	0.273138	0.273138	0.273138	0.142749	1	1	1	1	1	1	1	1	1	1	1	1	1	1	1	1	1	1	1	1	1	1	1	1	0.142749	1	0.273138
1	0.273138	0.273138	1	0.0389902	0.273138	0.273138	0.273138	1	1	0.273138	0.273138	0.273138	0.273138	0.273138	1	1	1	0.273138	0.273138	0.273138	0.273138	0.142749	1	1	1	1	1	1	1	1	1	1	1	1	1	1	1	1	1	1	1	1	1	1	1	1	0.142749	1	0.273138
1	0.273138	0.273138	1	0.0389902	0.273138	0.273138	0.273138	1	1	0.273138	0.273138	0.273138	0.273138	0.273138	1	1	1	0.273138	0.273138	0.273138	0.273138	0.142749	1	1	1	1	1	1	1	1	1	1	1	1	1	1	1	1	1	1	1	1	1	1	1	1	0.142749	1	0.273138
1	0.273138	0.273138	1	0.0389902	0.273138	0.273138	0.273138	1	1	0.273138	0.273138	0.273138	0.273138	0.273138	1	1	1	0.273138	0.273138	0.273138	0.273138	0.142749	1	1	1	1	1	1	1	1	1	1	1	1	1	1	1	1	1	1	1	1	1	1	1	1	0.142749	1	0.273138
1	0.273138	0.273138	1	0.0389902	0.273138	0.273138	0.273138	1	1	0.273138	0.273138	0.273138	0.273138	0.273138	1	1	1	0.273138	0.273138	0.273138	0.273138	0.142749	1	1	1	1	1	1	1	1	1	1	1	1	1	1	1	1	1	1	1	1	1	1	1	1	0.142749	1	0.273138
1	0.273138	0.273138	1	0.0389902	0.273138	0.273138	0.273138	1	1	0.273138	0.273138	0.273138	0.273138	0.273138	1	1	1	0.273138	0.273138	0.273138	0.273138	0.142749	1	1	1	1	1	1	1	1	1	1	1	1	1	1	1	1	1	1	1	1	1	1	1	1	0.142749	1	0.273138
1	0.273138	0.273138	1	0.0389902	0.273138	0.273138	0.273138	1	1	0.273138	0.273138	0.273138	0.273138	0.273138	1	1	1	0.273138	0.273138	0.273138	0.273138	0.142749	1	1	1	1	1	1	1	1	1	1	1	1	1	1	1	1	1	1	1	1	1	1	1	1	0.142749	1	0.273138
1	0.273138	0.273138	1	0.0389902	0.273138	0.273138	0.273138	1	1	0.273138	0.273138	0.273138	0.273138	0.273138	1	1	1	0.273138	0.273138	0.273138	0.273138	0.142749	1	1	1	1	1	1	1	1	1	1	1	1	1	1	1	1	1	1	1	1	1	1	1	1	0.142749	1	0.273138
1	0.273138	0.273138	1	0.0389902	0.273138	0.273138	0.273138	1	1	0.273138	0.273138	0.273138	0.273138	0.273138	1	1	1	0.273138	0.273138	0.273138	0.273138	0.142749	1	1	1	1	1	1	1	1	1	1	1	1	1	1	1	1	1	1	1	1	1	1	1	1	0.142749	1	0.273138
1	0.273138	0.273138	1	0.0389902	0.273138	0.273138	0.273138	1	1	0.273138	0.273138	0.273138	0.273138	0.273138	1	1	1	0.273138	0.273138	0.273138	0.273138	0.142749	1	1	1	1	1	1	1	1	1	1	1	1	1	1	1	1	1	1	1	1	1	1	1	1	0.142749	1	0.273138
1	0.273138	0.273138	1	0.0389902	0.273138	0.273138	0.273138	1	1	0.273138	0.273138	0.273138	0.273138	0.273138	1	1	1	0.273138	0.273138	0.273138	0.273138	0.142749	1	1	1	1	1	1	1	1	1	1	1	1	1	1	1	1	1	1	1	1	1	1	1	1	0.142749	1	0.273138
1	0.273138	0.273138	1	0.0389902	0.273138	0.273138	0.273138	1	1	0.273138	0.273138	0.273138	0.273138	0.273138	1	1	1	0.273138	0.273138	0.273138	0.273138	0.142749	1	1	1	1	1	1	1	1	1	1	1	1	1	1	1	1	1	1	1	1	1	1	1	1	0.142749	1	0.273138
1	0.273138	0.273138	1	0.0389902	0.273138	0.273138	0.273138	1	1	0.273138	0.273138	0.273138	0.273138	0.273138	1	1	1	0.273138	0.273138	0.273138	0.273138	0.142749	1	1	1	1	1	1	1	1	1	1	1	1	1	1	1	1	1	1	1	1	1	1	1	1	0.142749	1	0.273138
1	0.273138	0.273138	1	0.0389902	0.273138	0.273138	0.273138	1	1	0.273138	0.273138	0.273138	0.273138	0.273138	1	1	1	0.273138	0.273138	0.273138	0.273138	0.142749	1	1	1	1	1	1	1	1	1	1	1	1	1	1	1	1	1	1	1	1	1	1	1	1	0.142749	1	0.273138
1	0.273138	0.273138	1	0.0389902	0.273138	0.273138	0.273138	1	1	0.273138	0.273138	0.273138	0.273138	0.273138	1	1	1	0.273138	0.273138	0.273138	0.273138	0.142749	1	1	1	1	1	1	1	1	1	1	1	1	1	1	1	1	1	1	1	1	1	1	1	1	0.142749	1	0.273138
1	0.273138	0.273138	1	0.0389902	0.273138	0.273138	0.273138	1	1	0.273138	0.273138	0.273138	0.273138	0.273138	1	1	1	0.273138	0.273138	0.273138	0.273138	0.142749	1	1	1	1	1	1	1	1	1	1	1	1	1	1	1	1	1	1	1	1	1	1	1	1	0.142749	1	0.273138
0.142749	0.142749	0.0389902	0.142749	0.00556582	0.0389902	0.0389902	0.142749	0.142749	0.142749	0.0389902	0.522626	0.142749	0.142749	0.142749	0.142749	0.142749	0.142749	0.142749	0.0389902	0.0389902	0.142749	0.0746044	0.142749	0.142749	0.142749	0.142749	0.142749	0.142749	0.142749	0.142749	0.142749	0.142749	0.142749	0.142749	0.142749	0.142749	0.142749	0.142749	0.142749	0.142749	0.142749	0.142749	0.142749	0.142749	0.142749	0.142749	1	0.142749	0.0389902
1	0.273138	0.273138	1	0.0389902	0.273138	0.273138	0.273138	1	1	0.273138	0.273138	0.273138	0.273138	0.273138	1	1	1	0.273138	0.273138	0.273138	0.273138	0.142749	1	1	1	1	1	1	1	1	1	1	1	1	1	1	1	1	1	1	1	1	1	1	1	1	0.142749	1	0.273138
0.273138	0.273138	0.273138	0.273138	0.0106497	0.273138	0.273138	0.273138	0.273138	0.273138	0.273138	0.0746044	0.273138	0.273138	0.273138	0.273138	0.273138	0.273138	0.273138	0.273138	0.273138	0.273138	0.142749	0.273138	0.273138	0.273138	0.273138	0.273138	0.273138	0.273138	0.273138	0.273138	0.273138	0.273138	0.273138	0.273138	0.273138	0.273138	0.273138	0.273138	0.273138	0.273138	0.273138	0.273138	0.273138	0.273138	0.273138	0.0389902	0.273138	1
0.0746044	0.0746044	0.0203773	0.0746044	0.00290884	0.0203773	0.0203773	0.0746044	0.0746044	0.0746044	0.0203773	0.0746044	0.0746044	0.0746044	0.0746044	0.0746044	0.0746044	0.0746044	0.0746044	0.0203773	0.0203773	0.0746044	0.0389902	0.0746044	0.0746044	0.0746044	0.0746044	0.0746044	0.0746044	0.0746044	0.0746044	0.0746044	0.0746044	0.0746044	0.0746044	0.0746044	0.0746044	0.0746044	0.0746044	0.0746044	0.0746044	0.0746044	0.0746044	0.0746044	0.0746044	0.0746044	0.0746044	0.142749	0.0746044	0.0203773
0.273138	0.273138	0.273138	0.273138	0.0106497	0.273138	0.273138	0.273138	0.273138	0.273138	0.273138	0.273138	1	1	0.273138	0.273138	0.273138	0.273138	0.273138	0.273138	0.273138	0.273138	0.522626	0.273138	0.273138	0.273138	0.273138	0.273138	0.273138	0.273138	0.273138	0.273138	0.273138	0.273138	0.273138	0.273138	0.273138	0.273138	0.273138	0.273138	0.273138	0.273138	0.273138	0.273138	0.273138	0.273138	0.273138	0.142749	0.273138	0.273138
0.273138	0.273138	0.273138	0.273138	0.0106497	0.273138	0.273138	0.273138	0.273138	0.273138	0.273138	0.273138	1	1	0.273138	0.273138	0.273138	0.273138	0.273138	0.273138	0.273138	0.273138	0.522626	0.273138	0.273138	0.273138	0.273138	0.273138	0.273138	0.273138	0.273138	0.273138	0.273138	0.273138	0.273138	0.273138	0.273138	0.273138	0.273138	0.273138	0.273138	0.273138	0.273138	0.273138	0.273138	0.273138	0.273138	0.142749	0.273138	0.273138
0.522626	0.142749	0.142749	0.522626	0.0203773	0.142749	0.142749	0.142749	0.522626	0.522626	0.142749	0.142749	0.142749	0.142749	0.142749	0.522626	0.522626	0.522626	0.142749	0.142749	0.142749	0.142749	0.0746044	0.522626	0.522626	0.522626	0.522626	0.522626	0.522626	0.522626	0.522626	0.522626	0.522626	0.522626	0.522626	0.522626	0.522626	0.522626	0.522626	0.522626	0.522626	0.522626	0.522626	0.522626	0.522626	0.522626	0.522626	0.0746044	0.522626	0.142749
0.273138	0.0746044	0.0746044	0.273138	0.0106497	0.0746044	0.0746044	0.0746044	0.273138	0.273138	0.0746044	0.0746044	0.0746044	0.0746044	0.0746044	0.273138	0.273138	0.273138	0.0746044	0.0746044	0.0746044	0.0746044	0.0389902	0.273138	0.273138	0.273138	0.273138	0.273138	0.273138	0.273138	0.273138	0.273138	0.273138	0.273138	0.273138	0.273138	0.273138	0.273138	0.273138	0.273138	0.273138	0.273138	0.273138	0.273138	0.273138	0.273138	0.273138	0.0389902	0.273138	0.273138
1	0.273138	0.273138	1	0.0389902	0.273138	0.273138	0.273138	1	1	0.273138	0.273138	0.273138	0.273138	0.273138	1	1	1	0.273138	0.273138	0.273138	0.273138	0.142749	1	1	1	1	1	1	1	1	1	1	1	1	1	1	1	1	1	1	1	1	1	1	1	1	0.142749	1	0.273138
0.273138	0.273138	0.273138	0.273138	0.0106497	0.273138	0.273138	0.273138	0.273138	0.273138	0.273138	0.273138	1	1	0.273138	0.273138	0.273138	0.273138	0.273138	0.273138	0.273138	0.273138	0.522626	0.273138	0.273138	0.273138	0.273138	0.273138	0.273138	0.273138	0.273138	0.273138	0.273138	0.273138	0.273138	0.273138	0.273138	0.273138	0.273138	0.273138	0.273138	0.273138	0.273138	0.273138	0.273138	0.273138	0.273138	0.142749	0.273138	0.273138
1	0.273138	0.273138	1	0.0389902	0.273138	0.273138	0.273138	1	1	0.273138	0.273138	0.273138	0.273138	0.273138	1	1	1	0.273138	0.273138	0.273138	0.273138	0.142749	1	1	1	1	1	1	1	1	1	1	1	1	1	1	1	1	1	1	1	1	1	1	1	1	0.142749	1	0.273138
0.142749	0.0389902	0.0389902	0.142749	0.00556582	0.0389902	0.0389902	0.0389902	0.142749	0.142749	0.0389902	0.142749	0.142749	0.142749	0.0389902	0.142749	0.142749	0.142749	0.0389902	0.0389902	0.0389902	0.0389902	0.0746044	0.142749	0.142749	0.142749	0.142749	0.142749	0.142749	0.142749	0.142749	0.142749	0.142749	0.142749	0.142749	0.142749	0.142749	0.142749	0.142749	0.142749	0.142749	0.142749	0.142749	0.142749	0.142749	0.142749	0.142749	0.0746044	0.142749	0.142749
0.142749	0.142749	0.0389902	0.142749	0.00556582	0.0389902	0.0389902	0.142749	0.142749	0.142749	0.0389902	0.0389902	0.0389902	0.0389902	0.142749	0.142749	0.142749	0.142749	0.142749	0.0389902	0.0389902	0.142749	0.0203773	0.142749	0.142749	0.142749	0.142749	0.142749	0.142749	0.142749	0.142749	0.142749	0.142749	0.142749	0.142749	0.142749	0.142749	0.142749	0.142749	0.142749	0.142749	0.142749	0.142749	0.142749	0.142749	0.142749	0.142749	0.0746044	0.142749	0.142749
0.00290884	0.00290884	0.000794516	0.00290884	0.000415235	0.000794516	0.000794516	0.00290884	0.00290884	0.00290884	0.00290884	0.0106497	0.00290884	0.00290884	0.00290884	0.00290884	0.00290884	0.00290884	0.00290884	0.000794516	0.000794516	0.00290884	0.00556582	0.00290884	0.00290884	0.00290884	0.00290884	0.00290884	0.00290884	0.00290884	0.00290884	0.00290884	0.00290884	0.00290884	0.00290884	0.00290884	0.00290884	0.00290884	0.00290884	0.00290884	0.00290884	0.00290884	0.00290884	0.00290884	0.00290884	0.00290884	0.00290884	0.0203773	0.00290884	0.000794516
0.142749	0.142749	0.142749	0.142749	0.0203773	0.142749	0.522626	0.142749	0.142749	0.142749	0.142749	0.0389902	0.142749	0.142749	0.142749	0.142749	0.142749	0.142749	0.142749	0.522626	0.522626	0.142749	0.273138	0.142749	0.142749	0.142749	0.142749	0.142749	0.142749	0.142749	0.142749	0.142749	0.142749	0.142749	0.142749	0.142749	0.142749	0.142749	0.142749	0.142749	0.142749	0.142749	0.142749	0.142749	0.142749	0.142749	0.142749	0.0203773	0.142749	0.142749
0.273138	0.0746044	0.0746044	0.273138	0.0106497	0.0746044	0.0746044	0.0746044	0.273138	0.273138	0.0746044	0.0746044	0.0746044	0.0746044	0.0746044	0.273138	0.273138	0.273138	0.0746044	0.0746044	0.0746044	0.0746044	0.0389902	0.273138	0.273138	0.273138	0.273138	0.273138	0.273138	0.273138	0.273138	0.273138	0.273138	0.273138	0.273138	0.273138	0.273138	0.273138	0.273138	0.273138	0.273138	0.273138	0.273138	0.273138	0.273138	0.273138	0.273138	0.0389902	0.273138	0.0746044
0.273138	1	0.273138	0.273138	0.0106497	0.273138	0.273138	1	0.273138	0.273138	0.273138	0.0746044	0.273138	0.273138	1	0.273138	0.273138	0.273138	1	0.273138	0.273138	1	0.142749	0.273138	0.273138	0.273138	0.273138	0.273138	0.273138	0.273138	0.273138	0.273138	0.273138	0.273138	0.273138	0.273138	0.273138	0.273138	0.273138	0.273138	0.273138	0.273138	0.273138	0.273138	0.273138	0.273138	0.273138	0.142749	0.273138	0.273138
0.273138	0.273138	0.273138	0.273138	0.0106497	0.273138	0.273138	0.273138	0.273138	0.273138	0.273138	0.273138	1	1	0.273138	0.273138	0.273138	0.273138	0.273138	0.273138	0.273138	0.273138	0.522626	0.273138	0.273138	0.273138	0.273138	0.273138	0.273138	0.273138	0.273138	0.273138	0.273138	0.273138	0.273138	0.273138	0.273138	0.273138	0.273138	0.273138	0.273138	0.273138	0.273138	0.273138	0.273138	0.273138	0.273138	0.142749	0.273138	0.273138
0.273138	0.273138	0.273138	0.273138	0.0106497	0.273138	0.273138	0.273138	0.273138	0.273138	0.273138	0.273138	1	1	0.273138	0.273138	0.273138	0.273138	0.273138	0.273138	0.273138	0.273138	0.522626	0.273138	0.273138	0.273138	0.273138	0.273138	0.273138	0.273138	0.273138	0.273138	0.273138	0.273138	0.273138	0.273138	0.273138	0.273138	0.273138	0.273138	0.273138	0.273138	0.273138	0.273138	0.273138	0.273138	0.273138	0.142749	0.273138	0.273138
1	0.273138	0.273138	1	0.0389902	0.273138	0.273138	0.273138	1	1	0.273138	0.273138	0.273138	0.273138	0.273138	1	1	1	0.273138	0.273138	0.273138	0.273138	0.142749	1	1	1	1	1	1	1	1	1	1	1	1	1	1	1	1	1	1	1	1	1	1	1	1	0.142749	1	0.273138
1	0.273138	0.273138	1	0.0389902	0.273138	0.273138	0.273138	1	1	0.273138	0.273138	0.273138	0.273138	0.273138	1	1	1	0.273138	0.273138	0.273138	0.273138	0.142749	1	1	1	1	1	1	1	1	1	1	1	1	1	1	1	1	1	1	1	1	1	1	1	1	0.142749	1	0.273138
0.142749	0.142749	0.142749	0.142749	0.00556582	0.142749	0.142749	0.142749	0.142749	0.142749	0.142749	0.0389902	0.142749	0.142749	0.142749	0.142749	0.142749	0.142749	0.142749	0.142749	0.142749	0.142749	0.0746044	0.142749	0.142749	0.142749	0.142749	0.142749	0.142749	0.142749	0.142749	0.142749	0.142749	0.142749	0.142749	0.142749	0.142749	0.142749	0.142749	0.142749	0.142749	0.142749	0.142749	0.142749	0.142749	0.142749	0.142749	0.0203773	0.142749	0.142749
1	0.273138	0.273138	1	0.0389902	0.273138	0.273138	0.273138	1	1	0.273138	0.273138	0.273138	0.273138	0.273138	1	1	1	0.273138	0.273138	0.273138	0.273138	0.142749	1	1	1	1	1	1	1	1	1	1	1	1	1	1	1	1	1	1	1	1	1	1	1	1	0.142749	1	0.273138
1	0.273138	0.273138	1	0.0389902	0.273138	0.273138	0.273138	1	1	0.273138	0.273138	0.273138	0.273138	0.273138	1	1	1	0.273138	0.273138	0.273138	0.273138	0.142749	1	1	1	1	1	1	1	1	1	1	1	1	1	1	1	1	1	1	1	1	1	1	1	1	0.142749	1	0.273138
1	0.273138	0.273138	1	0.0389902	0.273138	0.273138	0.273138	1	1	0.273138	0.273138	0.273138	0.273138	0.273138	1	1	1	0.273138	0.273138	0.273138	0.273138	0.142749	1	1	1	1	1	1	1	1	1	1	1	1	1	1	1	1	1	1	1	1	1	1	1	1	0.142749	1	0.273138
1	0.273138	0.273138	1	0.0389902	0.273138	0.273138	0.273138	1	1	0.273138	0.273138	0.273138	0.273138	0.273138	1	1	1	0.273138	0.273138	0.273138	0.273138	0.142749	1	1	1	1	1	1	1	1	1	1	1	1	1	1	1	1	1	1	1	1	1	1	1	1	0.142749	1	0.273138
1	0.273138	0.273138	1	0.0389902	0.273138	0.273138	0.273138	1	1	0.273138	0.273138	0.273138	0.273138	0.273138	1	1	1	0.273138	0.273138	0.273138	0.273138	0.142749	1	1	1	1	1	1	1	1	1	1	1	1	1	1	1	1	1	1	1	1	1	1	1	1	0.142749	1	0.273138
1	0.273138	0.273138	1	0.0389902	0.273138	0.273138	0.273138	1	1	0.273138	0.273138	0.273138	0.273138	0.273138	1	1	1	0.273138	0.273138	0.273138	0.273138	0.142749	1	1	1	1	1	1	1	1	1	1	1	1	1	1	1	1	1	1	1	1	1	1	1	1	0.142749	1	0.273138
1	0.273138	0.273138	1	0.0389902	0.273138	0.273138	0.273138	1	1	0.273138	0.273138	0.273138	0.273138	0.273138	1	1	1	0.273138	0.273138	0.273138	0.273138	0.142749	1	1	1	1	1	1	1	1	1	1	1	1	1	1	1	1	1	1	1	1	1	1	1	1	0.142749	1	0.273138
1	0.273138	0.273138	1	0.0389902	0.273138	0.273138	0.273138	1	1	0.273138	0.273138	0.273138	0.273138	0.273138	1	1	1	0.273138	0.273138	0.273138	0.273138	0.142749	1	1	1	1	1	1	1	1	1	1	1	1	1	1	1	1	1	1	1	1	1	1	1	1	0.142749	1	0.273138
1	0.273138	0.273138	1	0.0389902	0.273138	0.273138	0.273138	1	1	0.273138	0.273138	0.273138	0.273138	0.273138	1	1	1	0.273138	0.273138	0.273138	0.273138	0.142749	1	1	1	1	1	1	1	1	1	1	1	1	1	1	1	1	1	1	1	1	1	1	1	1	0.142749	1	0.273138
1	0.273138	0.273138	1	0.0389902	0.273138	0.273138	0.273138	1	1	0.273138	0.273138	0.273138	0.273138	0.273138	1	1	1	0.273138	0.273138	0.273138	0.273138	0.142749	1	1	1	1	1	1	1	1	1	1	1	1	1	1	1	1	1	1	1	1	1	1	1	1	0.142749	1	0.273138
1	0.273138	0.273138	1	0.0389902	0.273138	0.273138	0.273138	1	1	0.273138	0.273138	0.273138	0.273138	0.273138	1	1	1	0.273138	0.273138	0.273138	0.273138	0.142749	1	1	1	1	1	1	1	1	1	1	1	1	1	1	1	1	1	1	1	1	1	1	1	1	0.142749	1	0.273138
1	0.273138	0.273138	1	0.0389902	0.273138	0.273138	0.273138	1	1	0.273138	0.273138	0.273138	0.273138	0.273138	1	1	1	0.273138	0.273138	0.273138	0.273138	0.142749	1	1	1	1	1	1	1	1	1	1	1	1	1	1	1	1	1	1	1	1	1	1	1	1	0.142749	1	0.273138
1	0.273138	0.273138	1	0.0389902	0.273138	0.273138	0.273138	1	1	0.273138	0.273138	0.273138	0.273138	0.273138	1	1	1	0.273138	0.273138	0.273138	0.273138	0.142749	1	1	1	1	1	1	1	1	1	1	1	1	1	1	1	1	1	1	1	1	1	1	1	1	0.142749	1	0.273138
1	0.273138	0.273138	1	0.0389902	0.273138	0.273138	0.273138	1	1	0.273138	0.273138	0.273138	0.273138	0.273138	1	1	1	0.273138	0.273138	0.273138	0.273138	0.142749	1	1	1	1	1	1	1	1	1	1	1	1	1	1	1	1	1	1	1	1	1	1	1	1	0.142749	1	0.273138
1	0.273138	0.273138	1	0.0389902	0.273138	0.273138	0.273138	1	1	0.273138	0.273138	0.273138	0.273138	0.273138	1	1	1	0.273138	0.273138	0.273138	0.273138	0.142749	1	1	1	1	1	1	1	1	1	1	1	1	1	1	1	1	1	1	1	1	1	1	1	1	0.142749	1	0.273138
1	0.273138	0.273138	1	0.0389902	0.273138	0.273138	0.273138	1	1	0.273138	0.273138	0.273138	0.273138	0.273138	1	1	1	0.273138	0.273138	0.273138	0.273138	0.142749	1	1	1	1	1	1	1	1	1	1	1	1	1	1	1	1	1	1	1	1	1	1	1	1	0.142749	1	0.273138
1	0.273138	0.273138	1	0.0389902	0.273138	0.273138	0.273138	1	1	0.273138	0.273138	0.273138	0.273138	0.273138	1	1	1	0.273138	0.273138	0.273138	0.273138	0.142749	1	1	1	1	1	1	1	1	1	1	1	1	1	1	1	1	1	1	1	1	1	1	1	1	0.142749	1	0.273138
1	0.273138	0.273138	1	0.0389902	0.273138	0.273138	0.273138	1	1	0.273138	0.273138	0.273138	0.273138	0.273138	1	1	1	0.273138	0.273138	0.273138	0.273138	0.142749	1	1	1	1	1	1	1	1	1	1	1	1	1	1	1	1	1	1	1	1	1	1	1	1	0.142749	1	0.273138
1	0.273138	0.273138	1	0.0389902	0.273138	0.273138	0.273138	1	1	0.273138	0.273138	0.273138	0.273138	0.273138	1	1	1	0.273138	0.273138	0.273138	0.273138	0.142749	1	1	1	1	1	1	1	1	1	1	1	1	1	1	1	1	1	1	1	1	1	1	1	1	0.142749	1	0.273138
1	0.273138	0.273138	1	0.0389902	0.273138	0.273138	0.273138	1	1	0.273138	0.273138	0.273138	0.273138	0.273138	1	1	1	0.273138	0.273138	0.273138	0.273138	0.142749	1	1	1	1	1	1	1	1	1	1	1	1	1	1	1	1	1	1	1	1	1	1	1	1	0.142749	1	0.273138
1	0.273138	0.273138	1	0.0389902	0.273138	0.273138	0.273138	1	1	0.273138	0.273138	0.273138	0.273138	0.273138	1	1	1	0.273138	0.273138	0.273138	0.273138	0.142749	1	1	1	1	1	1	1	1	1	1	1	1	1	1	1	1	1	1	1	1	1	1	1	1	0.142749	1	0.273138
0.273138	0.273138	0.273138	0.273138	0.0389902	0.273138	1	0.273138	0.273138	0.273138	0.273138	0.0746044	0.273138	0.273138	0.273138	0.273138	0.273138	0.273138	0.273138	1	1	0.273138	0.142749	0.273138	0.273138	0.273138	0.273138	0.273138	0.273138	0.273138	0.273138	0.273138	0.273138	0.273138	0.273138	0.273138	0.273138	0.273138	0.273138	0.273138	0.273138	0.273138	0.273138	0.273138	0.273138	0.273138	0.273138	0.0389902	0.273138	0.273138
0.273138	1	0.273138	0.273138	0.0106497	0.273138	0.273138	1	0.273138	0.273138	0.273138	0.0746044	0.273138	0.273138	1	0.273138	0.273138	0.273138	1	0.273138	0.273138	1	0.142749	0.273138	0.273138	0.273138	0.273138	0.273138	0.273138	0.273138	0.273138	0.273138	0.273138	0.273138	0.273138	0.273138	0.273138	0.273138	0.273138	0.273138	0.273138	0.273138	0.273138	0.273138	0.273138	0.273138	0.273138	0.142749	0.273138	0.273138
0.522626	0.142749	0.142749	0.522626	0.0746044	0.142749	0.142749	0.142749	0.522626	0.522626	0.142749	0.142749	0.142749	0.142749	0.142749	0.522626	0.522626	0.522626	0.142749	0.142749	0.142749	0.142749	0.0746044	0.522626	0.522626	0.522626	0.522626	0.522626	0.522626	0.522626	0.522626	0.522626	0.522626	0.522626	0.522626	0.522626	0.522626	0.522626	0.522626	0.522626	0.522626	0.522626	0.522626	0.522626	0.522626	0.522626	0.522626	0.0746044	0.522626	0.142749
0.142749	0.0389902	0.0389902	0.142749	0.00556582	0.0389902	0.0389902	0.0389902	0.142749	0.142749	0.0389902	0.0389902	0.0389902	0.0389902	0.0389902	0.142749	0.142749	0.142749	0.0389902	0.0389902	0.0389902	0.0389902	0.0746044	0.142749	0.142749	0.142749	0.142749	0.142749	0.142749	0.142749	0.142749	0.142749	0.142749	0.142749	0.142749	0.142749	0.142749	0.142749	0.142749	0.142749	0.142749	0.142749	0.142749	0.142749	0.142749	0.142749	0.142749	0.0203773	0.142749	0.0389902
1	0.273138	0.273138	1	0.0389902	0.273138	0.273138	0.273138	1	1	0.273138	0.273138	0.273138	0.273138	0.273138	1	1	1	0.273138	0.273138	0.273138	0.273138	0.142749	1	1	1	1	1	1	1	1	1	1	1	1	1	1	1	1	1	1	1	1	1	1	1	1	0.142749	1	0.273138
0.273138	1	0.273138	0.273138	0.0106497	0.273138	0.273138	1	0.273138	0.273138	0.273138	0.0746044	0.273138	0.273138	1	0.273138	0.273138	0.273138	1	0.273138	0.273138	1	0.142749	0.273138	0.273138	0.273138	0.273138	0.273138	0.273138	0.273138	0.273138	0.273138	0.273138	0.273138	0.273138	0.273138	0.273138	0.273138	0.273138	0.273138	0.273138	0.273138	0.273138	0.273138	0.273138	0.273138	0.273138	0.142749	0.273138	0.273138
1	0.273138	0.273138	1	0.0389902	0.273138	0.273138	0.273138	1	1	0.273138	0.273138	0.273138	0.273138	0.273138	1	1	1	0.273138	0.273138	0.273138	0.273138	0.142749	1	1	1	1	1	1	1	1	1	1	1	1	1	1	1	1	1	1	1	1	1	1	1	1	0.142749	1	0.273138
1	0.273138	0.273138	1	0.0389902	0.273138	0.273138	0.273138	1	1	0.273138	0.273138	0.273138	0.273138	0.273138	1	1	1	0.273138	0.273138	0.273138	0.273138	0.142749	1	1	1	1	1	1	1	1	1	1	1	1	1	1	1	1	1	1	1	1	1	1	1	1	0.142749	1	0.273138
1	0.273138	0.273138	1	0.0389902	0.273138	0.273138	0.273138	1	1	0.273138	0.273138	0.273138	0.273138	0.273138	1	1	1	0.273138	0.273138	0.273138	0.273138	0.142749	1	1	1	1	1	1	1	1	1	1	1	1	1	1	1	1	1	1	1	1	1	1	1	1	0.142749	1	0.273138
1	0.273138	0.273138	1	0.0389902	0.273138	0.273138	0.273138	1	1	0.273138	0.273138	0.273138	0.273138	0.273138	1	1	1	0.273138	0.273138	0.273138	0.273138	0.142749	1	1	1	1	1	1	1	1	1	1	1	1	1	1	1	1	1	1	1	1	1	1	1	1	0.142749	1	0.273138
0.142749	0.142749	0.142749	0.142749	0.0203773	0.142749	0.522626	0.142749	0.142749	0.142749	0.142749	0.0389902	0.142749	0.142749	0.142749	0.142749	0.142749	0.142749	0.142749	0.522626	0.522626	0.142749	0.0746044	0.142749	0.142749	0.142749	0.142749	0.142749	0.142749	0.142749	0.142749	0.142749	0.142749	0.142749	0.142749	0.142749	0.142749	0.142749	0.142749	0.142749	0.142749	0.142749	0.142749	0.142749	0.142749	0.142749	0.142749	0.0203773	0.142749	0.522626
1	0.273138	0.273138	1	0.0389902	0.273138	0.273138	0.273138	1	1	0.273138	0.273138	0.273138	0.273138	0.273138	1	1	1	0.273138	0.273138	0.273138	0.273138	0.142749	1	1	1	1	1	1	1	1	1	1	1	1	1	1	1	1	1	1	1	1	1	1	1	1	0.142749	1	0.273138
1	0.273138	0.273138	1	0.0389902	0.273138	0.273138	0.273138	1	1	0.273138	0.273138	0.273138	0.273138	0.273138	1	1	1	0.273138	0.273138	0.273138	0.273138	0.142749	1	1	1	1	1	1	1	1	1	1	1	1	1	1	1	1	1	1	1	1	1	1	1	1	0.142749	1	0.273138
1	0.273138	0.273138	1	0.0389902	0.273138	0.273138	0.273138	1	1	0.273138	0.273138	0.273138	0.273138	0.273138	1	1	1	0.273138	0.273138	0.273138	0.273138	0.142749	1	1	1	1	1	1	1	1	1	1	1	1	1	1	1	1	1	1	1	1	1	1	1	1	0.142749	1	0.273138
1	0.273138	0.273138	1	0.0389902	0.273138	0.273138	0.273138	1	1	0.273138	0.273138	0.273138	0.273138	0.273138	1	1	1	0.273138	0.273138	0.273138	0.273138	0.142749	1	1	1	1	1	1	1	1	1	1	1	1	1	1	1	1	1	1	1	1	1	1	1	1	0.142749	1	0.273138
0.0746044	0.0746044	0.0746044	0.0746044	0.0106497	0.0746044	0.273138	0.0746044	0.0746044	0.0746044	0.0746044	0.0746044	0.273138	0.273138	0.0746044	0.0746044	0.0746044	0.0746044	0.0746044	0.273138	0.273138	0.0746044	0.522626	0.0746044	0.0746044	0.0746044	0.0746044	0.0746044	0.0746044	0.0746044	0.0746044	0.0746044	0.0746044	0.0746044	0.0746044	0.0746044	0.0746044	0.0746044	0.0746044	0.0746044	0.0746044	0.0746044	0.0746044	0.0746044	0.0746044	0.0746044	0.0746044	0.0389902	0.0746044	0.0746044
0.0203773	0.0746044	0.0203773	0.0203773	0.00290884	0.0203773	0.0203773	0.0746044	0.0203773	0.0203773	0.0203773	0.00556582	0.0203773	0.0203773	0.0746044	0.0203773	0.0203773	0.0203773	0.0746044	0.0203773	0.0203773	0.0746044	0.0389902	0.0203773	0.0203773	0.0203773	0.0203773	0.0203773	0.0203773	0.0203773	0.0203773	0.0203773	0.0203773	0.0203773	0.0203773	0.0203773	0.0203773	0.0203773	0.0203773	0.0203773	0.0203773	0.0203773	0.0203773	0.0203773	0.0203773	0.0203773	0.0203773	0.0106497	0.0203773	0.0203773
0.273138	1	0.273138	0.273138	0.0106497	0.273138	0.273138	1	0.273138	0.273138	0.273138	0.0746044	0.273138	0.273138	1	0.273138	0.273138	0.273138	1	0.273138	0.273138	1	0.142749	0.273138	0.273138	0.273138	0.273138	0.273138	0.273138	0.273138	0.273138	0.273138	0.273138	0.273138	0.273138	0.273138	0.273138	0.273138	0.273138	0.273138	0.273138	0.273138	0.273138	0.273138	0.273138	0.273138	0.273138	0.142749	0.273138	0.273138
0.0203773	0.0203773	0.0203773	0.0203773	0.000794516	0.0203773	0.0203773	0.0203773	0.0203773	0.0203773	0.0203773	0.00556582	0.0203773	0.0203773	0.0203773	0.0203773	0.0203773	0.0203773	0.0203773	0.0203773	0.0203773	0.0203773	0.0106497	0.0203773	0.0203773	0.0203773	0.0203773	0.0203773	0.0203773	0.0203773	0.0203773	0.0203773	0.0203773	0.0203773	0.0203773	0.0203773	0.0203773	0.0203773	0.0203773	0.0203773	0.0203773	0.0203773	0.0203773	0.0203773	0.0203773	0.0203773	0.0203773	0.00290884	0.0203773	0.0203773
1	0.273138	0.273138	1	0.0389902	0.273138	0.273138	0.273138	1	1	0.273138	0.273138	0.273138	0.273138	0.273138	1	1	1	0.273138	0.273138	0.273138	0.273138	0.142749	1	1	1	1	1	1	1	1	1	1	1	1	1	1	1	1	1	1	1	1	1	1	1	1	0.142749	1	0.273138
0.142749	0.142749	0.142749	0.142749	0.00556582	0.142749	0.142749	0.142749	0.142749	0.142749	0.142749	0.0389902	0.142749	0.142749	0.142749	0.142749	0.142749	0.142749	0.142749	0.142749	0.142749	0.142749	0.0746044	0.142749	0.142749	0.142749	0.142749	0.142749	0.142749	0.142749	0.142749	0.142749	0.142749	0.142749	0.142749	0.142749	0.142749	0.142749	0.142749	0.142749	0.142749	0.142749	0.142749	0.142749	0.142749	0.142749	0.142749	0.0203773	0.142749	0.522626
1	0.273138	0.273138	1	0.0389902	0.273138	0.273138	0.273138	1	1	0.273138	0.273138	0.273138	0.273138	0.273138	1	1	1	0.273138	0.273138	0.273138	0.273138	0.142749	1	1	1	1	1	1	1	1	1	1	1	1	1	1	1	1	1	1	1	1	1	1	1	1	0.142749	1	0.273138
1	0.273138	0.273138	1	0.0389902	0.273138	0.273138	0.273138	1	1	0.273138	0.273138	0.273138	0.273138	0.273138	1	1	1	0.273138	0.273138	0.273138	0.273138	0.142749	1	1	1	1	1	1	1	1	1	1	1	1	1	1	1	1	1	1	1	1	1	1	1	1	0.142749	1	0.273138
1	0.273138	0.273138	1	0.0389902	0.273138	0.273138	0.273138	1	1	0.273138	0.273138	0.273138	0.273138	0.273138	1	1	1	0.273138	0.273138	0.273138	0.273138	0.142749	1	1	1	1	1	1	1	1	1	1	1	1	1	1	1	1	1	1	1	1	1	1	1	1	0.142749	1	0.273138
0.142749	0.522626	0.142749	0.142749	0.00556582	0.142749	0.142749	0.522626	0.142749	0.142749	0.142749	0.0389902	0.142749	0.142749	0.522626	0.142749	0.142749	0.142749	0.522626	0.142749	0.142749	0.522626	0.0746044	0.142749	0.142749	0.142749	0.142749	0.142749	0.142749	0.142749	0.142749	0.142749	0.142749	0.142749	0.142749	0.142749	0.142749	0.142749	0.142749	0.142749	0.142749	0.142749	0.142749	0.142749	0.142749	0.142749	0.142749	0.0746044	0.142749	0.142749
0.273138	0.273138	0.273138	0.273138	0.0106497	0.273138	0.273138	0.273138	0.273138	0.273138	0.273138	0.0746044	0.273138	0.273138	0.273138	0.273138	0.273138	0.273138	0.273138	0.273138	0.273138	0.273138	0.142749	0.273138	0.273138	0.273138	0.273138	0.273138	0.273138	0.273138	0.273138	0.273138	0.273138	0.273138	0.273138	0.273138	0.273138	0.273138	0.273138	0.273138	0.273138	0.273138	0.273138	0.273138	0.273138	0.273138	0.273138	0.0389902	0.273138	0.273138
1	0.273138	0.273138	1	0.0389902	0.273138	0.273138	0.273138	1	1	0.273138	0.273138	0.273138	0.273138	0.273138	1	1	1	0.273138	0.273138	0.273138	0.273138	0.142749	1	1	1	1	1	1	1	1	1	1	1	1	1	1	1	1	1	1	1	1	1	1	1	1	0.142749	1	0.273138
0.142749	0.522626	0.142749	0.142749	0.00556582	0.142749	0.142749	0.522626	0.142749	0.142749	0.142749	0.142749	0.522626	0.522626	0.522626	0.142749	0.142749	0.142749	0.522626	0.142749	0.142749	0.522626	0.273138	0.142749	0.142749	0.142749	0.142749	0.142749	0.142749	0.142749	0.142749	0.142749	0.142749	0.142749	0.142749	0.142749	0.142749	0.142749	0.142749	0.142749	0.142749	0.142749	0.142749	0.142749	0.142749	0.142749	0.142749	0.273138	0.142749	0.142749
0.273138	0.273138	0.273138	0.273138	0.0106497	0.273138	0.273138	0.273138	0.273138	0.273138	1	0.0746044	0.273138	0.273138	0.273138	0.273138	0.273138	0.273138	0.273138	0.273138	0.273138	0.273138	0.142749	0.273138	0.273138	0.273138	0.273138	0.273138	0.273138	0.273138	0.273138	0.273138	0.273138	0.273138	0.273138	0.273138	0.273138	0.273138	0.273138	0.273138	0.273138	0.273138	0.273138	0.273138	0.273138	0.273138	0.273138	0.0389902	0.273138	0.273138
0.273138	0.273138	1	0.273138	0.0106497	0.273138	0.273138	0.273138	0.273138	0.273138	0.273138	0.0746044	0.273138	0.273138	0.273138	0.273138	0.273138	0.273138	0.273138	0.273138	0.273138	0.273138	0.142749	0.273138	0.273138	0.273138	0.273138	0.273138	0.273138	0.273138	0.273138	0.273138	0.273138	0.273138	0.273138	0.273138	0.273138	0.273138	0.273138	0.273138	0.273138	0.273138	0.273138	0.273138	0.273138	0.273138	0.273138	0.0389902	0.273138	0.273138
0.142749	0.522626	0.142749	0.142749	0.00556582	0.142749	0.142749	0.522626	0.142749	0.142749	0.142749	0.0389902	0.142749	0.142749	0.522626	0.142749	0.142749	0.142749	0.522626	0.142749	0.142749	0.522626	0.0746044	0.142749	0.142749	0.142749	0.142749	0.142749	0.142749	0.142749	0.142749	0.142749	0.142749	0.142749	0.142749	0.142749	0.142749	0.142749	0.142749	0.142749	0.142749	0.142749	0.142749	0.142749	0.142749	0.142749	0.142749	0.0746044	0.142749	0.142749
1	0.273138	0.273138	1	0.0389902	0.273138	0.273138	0.273138	1	1	0.273138	0.273138	0.273138	0.273138	0.273138	1	1	1	0.273138	0.273138	0.273138	0.273138	0.142749	1	1	1	1	1	1	1	1	1	1	1	1	1	1	1	1	1	1	1	1	1	1	1	1	0.142749	1	0.273138
1	0.273138	0.273138	1	0.0389902	0.273138	0.273138	0.273138	1	1	0.273138	0.273138	0.273138	0.273138	0.273138	1	1	1	0.273138	0.273138	0.273138	0.273138	0.142749	1	1	1	1	1	1	1	1	1	1	1	1	1	1	1	1	1	1	1	1	1	1	1	1	0.142749	1	0.273138
0.273138	1	0.273138	0.273138	0.0106497	0.273138	0.273138	1	0.273138	0.273138	0.273138	0.0746044	0.273138	0.273138	1	0.273138	0.273138	0.273138	1	0.273138	0.273138	1	0.142749	0.273138	0.273138	0.273138	0.273138	0.273138	0.273138	0.273138	0.273138	0.273138	0.273138	0.273138	0.273138	0.273138	0.273138	0.273138	0.273138	0.273138	0.273138	0.273138	0.273138	0.273138	0.273138	0.273138	0.273138	0.142749	0.273138	0.273138
1	0.273138	0.273138	1	0.0389902	0.273138	0.273138	0.273138	1	1	0.273138	0.273138	0.273138	0.273138	0.273138	1	1	1	0.273138	0.273138	0.273138	0.273138	0.142749	1	1	1	1	1	1	1	1	1	1	1	1	1	1	1	1	1	1	1	1	1	1	1	1	0.142749	1	0.273138
0.273138	0.273138	0.273138	0.273138	0.0106497	0.273138	0.273138	0.273138	0.273138	0.273138	0.273138	0.0746044	0.273138	0.273138	0.273138	0.273138	0.273138	0.273138	0.273138	0.273138	0.273138	0.273138	0.142749	0.273138	0.273138	0.273138	0.273138	0.273138	0.273138	0.273138	0.273138	0.273138	0.273138	0.273138	0.273138	0.273138	0.273138	0.273138	0.273138	0.273138	0.273138	0.273138	0.273138	0.273138	0.273138	0.273138	0.273138	0.0389902	0.273138	0.273138
0.273138	1	0.273138	0.273138	0.0106497	0.273138	0.273138	1	0.273138	0.273138	0.273138	0.0746044	0.273138	0.273138	1	0.273138	0.273138	0.273138	1	0.273138	0.273138	1	0.142749	0.273138	0.273138	0.273138	0.273138	0.273138	0.273138	0.273138	0.273138	0.273138	0.273138	0.273138	0.273138	0.273138	0.273138	0.273138	0.273138	0.273138	0.273138	0.273138	0.273138	0.273138	0.273138	0.273138	0.273138	0.142749	0.273138	0.273138
1	0.273138	0.273138	1	0.0389902	0.273138	0.273138	0.273138	1	1	0.273138	0.273138	0.273138	0.273138	0.273138	1	1	1	0.273138	0.273138	0.273138	0.273138	0.142749	1	1	1	1	1	1	1	1	1	1	1	1	1	1	1	1	1	1	1	1	1	1	1	1	0.142749	1	0.273138
0.273138	0.273138	0.273138	0.273138	0.0106497	0.273138	0.273138	0.273138	0.273138	0.273138	0.273138	0.0746044	0.273138	0.273138	0.273138	0.273138	0.273138	0.273138	0.273138	0.273138	0.273138	0.273138	0.142749	0.273138	0.273138	0.273138	0.273138	0.273138	0.273138	0.273138	0.273138	0.273138	0.273138	0.273138	0.273138	0.273138	0.273138	0.273138	0.273138	0.273138	0.273138	0.273138	0.273138	0.273138	0.273138	0.273138	0.273138	0.0389902	0.273138	0.273138
0.142749	0.522626	0.142749	0.142749	0.00556582	0.142749	0.142749	0.522626	0.142749	0.142749	0.142749	0.142749	0.522626	0.522626	0.522626	0.142749	0.142749	0.142749	0.522626	0.142749	0.142749	0.522626	0.273138	0.142749	0.142749	0.142749	0.142749	0.142749	0.142749	0.142749	0.142749	0.142749	0.142749	0.142749	0.142749	0.142749	0.142749	0.142749	0.142749	0.142749	0.142749	0.142749	0.142749	0.142749	0.142749	0.142749	0.142749	0.273138	0.142749	0.142749
1	0.273138	0.273138	1	0.0389902	0.273138	0.273138	0.273138	1	1	0.273138	0.273138	0.273138	0.273138	0.273138	1	1	1	0.273138	0.273138	0.273138	0.273138	0.142749	1	1	1	1	1	1	1	1	1	1	1	1	1	1	1	1	1	1	1	1	1	1	1	1	0.142749	1	0.273138
1	0.273138	0.273138	1	0.0389902	0.273138	0.273138	0.273138	1	1	0.273138	0.273138	0.273138	0.273138	0.273138	1	1	1	0.273138	0.273138	0.273138	0.273138	0.142749	1	1	1	1	1	1	1	1	1	1	1	1	1	1	1	1	1	1	1	1	1	1	1	1	0.142749	1	0.273138
0.273138	0.273138	0.273138	0.273138	0.0389902	0.273138	1	0.273138	0.273138	0.273138	0.273138	0.0746044	0.273138	0.273138	0.273138	0.273138	0.273138	0.273138	0.273138	1	1	0.273138	0.142749	0.273138	0.273138	0.273138	0.273138	0.273138	0.273138	0.273138	0.273138	0.273138	0.273138	0.273138	0.273138	0.273138	0.273138	0.273138	0.273138	0.273138	0.273138	0.273138	0.273138	0.273138	0.273138	0.273138	0.273138	0.0389902	0.273138	0.273138
1	0.273138	0.273138	1	0.0389902	0.273138	0.273138	0.273138	1	1	0.273138	0.273138	0.273138	0.273138	0.273138	1	1	1	0.273138	0.273138	0.273138	0.273138	0.142749	1	1	1	1	1	1	1	1	1	1	1	1	1	1	1	1	1	1	1	1	1	1	1	1	0.142749	1	0.273138
0.273138	0.273138	0.273138	0.273138	0.0389902	0.273138	0.273138	0.273138	0.273138	0.273138	0.273138	0.0746044	0.273138	0.273138	0.273138	0.273138	0.273138	0.273138	0.273138	0.273138	0.273138	0.273138	0.142749	0.273138	0.273138	0.273138	0.273138	0.273138	0.273138	0.273138	0.273138	0.273138	0.273138	0.273138	0.273138	0.273138	0.273138	0.273138	0.273138	0.273138	0.273138	0.273138	0.273138	0.273138	0.273138	0.273138	0.273138	0.0389902	0.273138	0.273138
0.273138	0.273138	0.273138	0.273138	0.0389902	0.273138	0.273138	0.273138	0.273138	0.273138	0.273138	0.0746044	0.273138	0.273138	0.273138	0.273138	0.273138	0.273138	0.273138	0.273138	0.273138	0.273138	0.142749	0.273138	0.273138	0.273138	0.273138	0.273138	0.273138	0.273138	0.273138	0.273138	0.273138	0.273138	0.273138	0.273138	0.273138	0.273138	0.273138	0.273138	0.273138	0.273138	0.273138	0.273138	0.273138	0.273138	0.273138	0.0389902	0.273138	0.273138
0.0203773	0.0746044	0.0203773	0.0203773	0.00290884	0.0203773	0.0203773	0.0746044	0.0203773	0.0203773	0.0203773	0.0203773	0.0746044	0.0746044	0.0746044	0.0203773	0.0203773	0.0203773	0.0746044	0.0203773	0.0203773	0.0746044	0.0389902	0.0203773	0.0203773	0.0203773	0.0203773	0.0203773	0.0203773	0.0203773	0.0203773	0.0203773	0.0203773	0.0203773	0.0203773	0.0203773	0.0203773	0.0203773	0.0203773	0.0203773	0.0203773	0.0203773	0.0203773	0.0203773	0.0203773	0.0203773	0.0203773	0.0389902	0.0203773	0.0746044
0.142749	0.142749	0.142749	0.142749	0.0203773	0.142749	0.142749	0.142749	0.142749	0.142749	0.142749	0.0389902	0.142749	0.142749	0.142749	0.142749	0.142749	0.142749	0.142749	0.142749	0.142749	0.142749	0.0746044	0.142749	0.142749	0.142749	0.142749	0.142749	0.142749	0.142749	0.142749	0.142749	0.142749	0.142749	0.142749	0.142749	0.142749	0.142749	0.142749	0.142749	0.142749	0.142749	0.142749	0.142749	0.142749	0.142749	0.142749	0.0203773	0.142749	0.142749
0.273138	0.273138	0.273138	0.273138	0.0106497	0.273138	0.273138	0.273138	0.273138	0.273138	0.273138	0.273138	1	1	0.273138	0.273138	0.273138	0.273138	0.273138	0.273138	0.273138	0.273138	0.522626	0.273138	0.273138	0.273138	0.273138	0.273138	0.273138	0.273138	0.273138	0.273138	0.273138	0.273138	0.273138	0.273138	0.273138	0.273138	0.273138	0.273138	0.273138	0.273138	0.273138	0.273138	0.273138	0.273138	0.273138	0.142749	0.273138	0.273138
0.273138	0.273138	0.273138	0.273138	0.0106497	0.273138	0.273138	0.273138	0.273138	0.273138	0.273138	0.0746044	0.273138	0.273138	0.273138	0.273138	0.273138	0.273138	0.273138	0.273138	0.273138	0.273138	0.142749	0.273138	0.273138	0.273138	0.273138	0.273138	0.273138	0.273138	0.273138	0.273138	0.273138	0.273138	0.273138	0.273138	0.273138	0.273138	0.273138	0.273138	0.273138	0.273138	0.273138	0.273138	0.273138	0.273138	0.273138	0.0389902	0.273138	1
1	0.273138	0.273138	1	0.0389902	0.273138	0.273138	0.273138	1	1	0.273138	0.273138	0.273138	0.273138	0.273138	1	1	1	0.273138	0.273138	0.273138	0.273138	0.142749	1	1	1	1	1	1	1	1	1	1	1	1	1	1	1	1	1	1	1	1	1	1	1	1	0.142749	1	0.273138
1	0.273138	0.273138	1	0.0389902	0.273138	0.273138	0.273138	1	1	0.273138	0.273138	0.273138	0.273138	0.273138	1	1	1	0.273138	0.273138	0.273138	0.273138	0.142749	1	1	1	1	1	1	1	1	1	1	1	1	1	1	1	1	1	1	1	1	1	1	1	1	0.142749	1	0.273138
0.273138	0.273138	0.273138	0.273138	0.0106497	0.273138	0.273138	0.273138	0.273138	0.273138	1	0.0746044	0.273138	0.273138	0.273138	0.273138	0.273138	0.273138	0.273138	0.273138	0.273138	0.273138	0.142749	0.273138	0.273138	0.273138	0.273138	0.273138	0.273138	0.273138	0.273138	0.273138	0.273138	0.273138	0.273138	0.273138	0.273138	0.273138	0.273138	0.273138	0.273138	0.273138	0.273138	0.273138	0.273138	0.273138	0.273138	0.0389902	0.273138	0.273138
0.273138	0.273138	0.273138	0.273138	0.0106497	0.273138	0.273138	0.273138	0.273138	0.273138	0.273138	0.0746044	0.273138	0.273138	0.273138	0.273138	0.273138	0.273138	0.273138	0.273138	0.273138	0.273138	0.142749	0.273138	0.273138	0.273138	0.273138	0.273138	0.273138	0.273138	0.273138	0.273138	0.273138	0.273138	0.273138	0.273138	0.273138	0.273138	0.273138	0.273138	0.273138	0.273138	0.273138	0.273138	0.273138	0.273138	0.273138	0.0389902	0.273138	1
1	0.273138	0.273138	1	0.0389902	0.273138	0.273138	0.273138	1	1	0.273138	0.273138	0.273138	0.273138	0.273138	1	1	1	0.273138	0.273138	0.273138	0.273138	0.142749	1	1	1	1	1	1	1	1	1	1	1	1	1	1	1	1	1	1	1	1	1	1	1	1	0.142749	1	0.273138
0.142749	0.142749	0.142749	0.142749	0.00556582	0.142749	0.142749	0.142749	0.142749	0.142749	0.142749	0.0389902	0.142749	0.142749	0.142749	0.142749	0.142749	0.142749	0.142749	0.142749	0.142749	0.142749	0.0746044	0.142749	0.142749	0.142749	0.142749	0.142749	0.142749	0.142749	0.142749	0.142749	0.142749	0.142749	0.142749	0.142749	0.142749	0.142749	0.142749	0.142749	0.142749	0.142749	0.142749	0.142749	0.142749	0.142749	0.142749	0.0203773	0.142749	0.522626
0.522626	0.522626	0.142749	0.522626	0.0203773	0.142749	0.142749	0.522626	0.522626	0.522626	0.142749	0.142749	0.142749	0.142749	0.522626	0.522626	0.522626	0.522626	0.522626	0.142749	0.142749	0.522626	0.0746044	0.522626	0.522626	0.522626	0.522626	0.522626	0.522626	0.522626	0.522626	0.522626	0.522626	0.522626	0.522626	0.522626	0.522626	0.522626	0.522626	0.522626	0.522626	0.522626	0.522626	0.522626	0.522626	0.522626	0.522626	0.273138	0.522626	0.142749
0.273138	0.273138	0.0746044	0.273138	0.0106497	0.0746044	0.0746044	0.273138	0.273138	0.273138	0.0746044	0.273138	0.273138	0.273138	0.273138	0.273138	0.273138	0.273138	0.273138	0.0746044	0.0746044	0.273138	0.142749	0.273138	0.273138	0.273138	0.273138	0.273138	0.273138	0.273138	0.273138	0.273138	0.273138	0.273138	0.273138	0.273138	0.273138	0.273138	0.273138	0.273138	0.273138	0.273138	0.273138	0.273138	0.273138	0.273138	0.273138	0.522626	0.273138	0.0746044
0.522626	0.142749	0.142749	0.522626	0.0203773	0.142749	0.142749	0.142749	0.522626	0.522626	0.142749	0.522626	0.522626	0.522626	0.142749	0.522626	0.522626	0.522626	0.142749	0.142749	0.142749	0.142749	0.273138	0.522626	0.522626	0.522626	0.522626	0.522626	0.522626	0.522626	0.522626	0.522626	0.522626	0.522626	0.522626	0.522626	0.522626	0.522626	0.522626	0.522626	0.522626	0.522626	0.522626	0.522626	0.522626	0.522626	0.522626	0.273138	0.522626	0.142749
0.273138	0.273138	0.273138	0.273138	0.0106497	0.273138	0.273138	0.273138	0.273138	0.273138	0.273138	0.273138	1	1	0.273138	0.273138	0.273138	0.273138	0.273138	0.273138	0.273138	0.273138	0.522626	0.273138	0.273138	0.273138	0.273138	0.273138	0.273138	0.273138	0.273138	0.273138	0.273138	0.273138	0.273138	0.273138	0.273138	0.273138	0.273138	0.273138	0.273138	0.273138	0.273138	0.273138	0.273138	0.273138	0.273138	0.142749	0.273138	0.273138
0.522626	0.142749	0.142749	0.522626	0.0203773	0.142749	0.142749	0.142749	0.522626	0.522626	0.142749	0.522626	0.522626	0.522626	0.142749	0.522626	0.522626	0.522626	0.142749	0.142749	0.142749	0.142749	0.273138	0.522626	0.522626	0.522626	0.522626	0.522626	0.522626	0.522626	0.522626	0.522626	0.522626	0.522626	0.522626	0.522626	0.522626	0.522626	0.522626	0.522626	0.522626	0.522626	0.522626	0.522626	0.522626	0.522626	0.522626	0.273138	0.522626	0.142749
1	0.273138	0.273138	1	0.0389902	0.273138	0.273138	0.273138	1	1	0.273138	0.273138	0.273138	0.273138	0.273138	1	1	1	0.273138	0.273138	0.273138	0.273138	0.142749	1	1	1	1	1	1	1	1	1	1	1	1	1	1	1	1	1	1	1	1	1	1	1	1	0.142749	1	0.273138
0.522626	0.142749	0.142749	0.522626	0.0203773	0.142749	0.142749	0.142749	0.522626	0.522626	0.142749	0.522626	0.522626	0.522626	0.142749	0.522626	0.522626	0.522626	0.142749	0.142749	0.142749	0.142749	0.273138	0.522626	0.522626	0.522626	0.522626	0.522626	0.522626	0.522626	0.522626	0.522626	0.522626	0.522626	0.522626	0.522626	0.522626	0.522626	0.522626	0.522626	0.522626	0.522626	0.522626	0.522626	0.522626	0.522626	0.522626	0.273138	0.522626	0.142749
0.0746044	0.0746044	0.0746044	0.0746044	0.00290884	0.0746044	0.0746044	0.0746044	0.0746044	0.0746044	0.0746044	0.0746044	0.273138	0.273138	0.0746044	0.0746044	0.0746044	0.0746044	0.0746044	0.0746044	0.0746044	0.0746044	0.522626	0.0746044	0.0746044	0.0746044	0.0746044	0.0746044	0.0746044	0.0746044	0.0746044	0.0746044	0.0746044	0.0746044	0.0746044	0.0746044	0.0746044	0.0746044	0.0746044	0.0746044	0.0746044	0.0746044	0.0746044	0.0746044	0.0746044	0.0746044	0.0746044	0.0389902	0.0746044	0.273138
0.00556582	0.00152024	0.00152024	0.00556582	0.0106497	0.00152024	0.00556582	0.00152024	0.00556582	0.00556582	0.00556582	0.00556582	0.00152024	0.00152024	0.00152024	0.00556582	0.00556582	0.00556582	0.00152024	0.00556582	0.00556582	0.00152024	0.00290884	0.00556582	0.00556582	0.00556582	0.00556582	0.00556582	0.00556582	0.00556582	0.00556582	0.00556582	0.00556582	0.00556582	0.00556582	0.00556582	0.00556582	0.00556582	0.00556582	0.00556582	0.00556582	0.00556582	0.00556582	0.00556582	0.00556582	0.00556582	0.00556582	0.00290884	0.00556582	0.00556582
1	0.273138	0.273138	1	0.0389902	0.273138	0.273138	0.273138	1	1	0.273138	0.273138	0.273138	0.273138	0.273138	1	1	1	0.273138	0.273138	0.273138	0.273138	0.142749	1	1	1	1	1	1	1	1	1	1	1	1	1	1	1	1	1	1	1	1	1	1	1	1	0.142749	1	0.273138
1	0.273138	0.273138	1	0.0389902	0.273138	0.273138	0.273138	1	1	0.273138	0.273138	0.273138	0.273138	0.273138	1	1	1	0.273138	0.273138	0.273138	0.273138	0.142749	1	1	1	1	1	1	1	1	1	1	1	1	1	1	1	1	1	1	1	1	1	1	1	1	0.142749	1	0.273138
0.273138	0.0746044	0.0746044	0.273138	0.0389902	0.0746044	0.273138	0.0746044	0.273138	0.273138	0.0746044	0.273138	0.273138	0.273138	0.0746044	0.273138	0.273138	0.273138	0.0746044	0.273138	0.273138	0.0746044	0.142749	0.273138	0.273138	0.273138	0.273138	0.273138	0.273138	0.273138	0.273138	0.273138	0.273138	0.273138	0.273138	0.273138	0.273138	0.273138	0.273138	0.273138	0.273138	0.273138	0.273138	0.273138	0.273138	0.273138	0.273138	0.142749	0.273138	0.0746044
0.142749	0.142749	0.142749	0.142749	0.00556582	0.142749	0.142749	0.142749	0.142749	0.142749	0.142749	0.142749	0.522626	0.522626	0.142749	0.142749	0.142749	0.142749	0.142749	0.142749	0.142749	0.142749	0.273138	0.142749	0.142749	0.142749	0.142749	0.142749	0.142749	0.142749	0.142749	0.142749	0.142749	0.142749	0.142749	0.142749	0.142749	0.142749	0.142749	0.142749	0.142749	0.142749	0.142749	0.142749	0.142749	0.142749	0.142749	0.0746044	0.142749	0.522626
0.142749	0.0389902	0.0389902	0.142749	0.00556582	0.142749	0.0389902	0.0389902	0.142749	0.142749	0.0389902	0.142749	0.142749	0.142749	0.0389902	0.142749	0.142749	0.142749	0.0389902	0.0389902	0.0389902	0.0389902	0.0746044	0.142749	0.142749	0.142749	0.142749	0.142749	0.142749	0.142749	0.142749	0.142749	0.142749	0.142749	0.142749	0.142749	0.142749	0.142749	0.142749	0.142749	0.142749	0.142749	0.142749	0.142749	0.142749	0.142749	0.142749	0.0746044	0.142749	0.0389902
0.273138	0.273138	0.273138	0.273138	0.0106497	0.273138	0.273138	0.273138	0.273138	0.273138	0.273138	0.0746044	0.273138	0.273138	0.273138	0.273138	0.273138	0.273138	0.273138	0.273138	0.273138	0.273138	0.142749	0.273138	0.273138	0.273138	0.273138	0.273138	0.273138	0.273138	0.273138	0.273138	0.273138	0.273138	0.273138	0.273138	0.273138	0.273138	0.273138	0.273138	0.273138	0.273138	0.273138	0.273138	0.273138	0.273138	0.273138	0.0389902	0.273138	0.273138
0.142749	0.522626	0.142749	0.142749	0.0203773	0.142749	0.142749	0.522626	0.142749	0.142749	0.142749	0.0389902	0.142749	0.142749	0.522626	0.142749	0.142749	0.142749	0.522626	0.142749	0.142749	0.522626	0.0746044	0.142749	0.142749	0.142749	0.142749	0.142749	0.142749	0.142749	0.142749	0.142749	0.142749	0.142749	0.142749	0.142749	0.142749	0.142749	0.142749	0.142749	0.142749	0.142749	0.142749	0.142749	0.142749	0.142749	0.142749	0.0746044	0.142749	0.142749
0.273138	0.273138	0.273138	0.273138	0.0389902	0.273138	1	0.273138	0.273138	0.273138	0.273138	0.0746044	0.273138	0.273138	0.273138	0.273138	0.273138	0.273138	0.273138	1	1	0.273138	0.142749	0.273138	0.273138	0.273138	0.273138	0.273138	0.273138	0.273138	0.273138	0.273138	0.273138	0.273138	0.273138	0.273138	0.273138	0.273138	0.273138	0.273138	0.273138	0.273138	0.273138	0.273138	0.273138	0.273138	0.273138	0.0389902	0.273138	0.273138
0.273138	0.273138	0.273138	0.273138	0.0389902	0.273138	1	0.273138	0.273138	0.273138	0.273138	0.0746044	0.273138	0.273138	0.273138	0.273138	0.273138	0.273138	0.273138	1	1	0.273138	0.142749	0.273138	0.273138	0.273138	0.273138	0.273138	0.273138	0.273138	0.273138	0.273138	0.273138	0.273138	0.273138	0.273138	0.273138	0.273138	0.273138	0.273138	0.273138	0.273138	0.273138	0.273138	0.273138	0.273138	0.273138	0.0389902	0.273138	0.273138
1	0.273138	0.273138	1	0.0389902	0.273138	0.273138	0.273138	1	1	0.273138	0.273138	0.273138	0.273138	0.273138	1	1	1	0.273138	0.273138	0.273138	0.273138	0.142749	1	1	1	1	1	1	1	1	1	1	1	1	1	1	1	1	1	1	1	1	1	1	1	1	0.142749	1	0.273138
0.0389902	0.0389902	0.0106497	0.0389902	0.00152024	0.0389902	0.0106497	0.0389902	0.0389902	0.0389902	0.0106497	0.0389902	0.0389902	0.0389902	0.0389902	0.0389902	0.0389902	0.0389902	0.0389902	0.0106497	0.0106497	0.0389902	0.0203773	0.0389902	0.0389902	0.0389902	0.0389902	0.0389902	0.0389902	0.0389902	0.0389902	0.0389902	0.0389902	0.0389902	0.0389902	0.0389902	0.0389902	0.0389902	0.0389902	0.0389902	0.0389902	0.0389902	0.0389902	0.0389902	0.0389902	0.0389902	0.0389902	0.0746044	0.0389902	0.0106497
0.142749	0.522626	0.142749	0.142749	0.00556582	0.142749	0.142749	0.522626	0.142749	0.142749	0.142749	0.142749	0.522626	0.522626	0.522626	0.142749	0.142749	0.142749	0.522626	0.142749	0.142749	0.522626	0.273138	0.142749	0.142749	0.142749	0.142749	0.142749	0.142749	0.142749	0.142749	0.142749	0.142749	0.142749	0.142749	0.142749	0.142749	0.142749	0.142749	0.142749	0.142749	0.142749	0.142749	0.142749	0.142749	0.142749	0.142749	0.273138	0.142749	0.142749
1	0.273138	0.273138	1	0.0389902	0.273138	0.273138	0.273138	1	1	0.273138	0.273138	0.273138	0.273138	0.273138	1	1	1	0.273138	0.273138	0.273138	0.273138	0.142749	1	1	1	1	1	1	1	1	1	1	1	1	1	1	1	1	1	1	1	1	1	1	1	1	0.142749	1	0.273138
0.0203773	0.0203773	0.0203773	0.0203773	0.000794516	0.0203773	0.0203773	0.0203773	0.0203773	0.0203773	0.0203773	0.00556582	0.0203773	0.0203773	0.0203773	0.0203773	0.0203773	0.0203773	0.0203773	0.0203773	0.0203773	0.0203773	0.0106497	0.0203773	0.0203773	0.0203773	0.0203773	0.0203773	0.0203773	0.0203773	0.0203773	0.0203773	0.0203773	0.0203773	0.0203773	0.0203773	0.0203773	0.0203773	0.0203773	0.0203773	0.0203773	0.0203773	0.0203773	0.0203773	0.0203773	0.0203773	0.0203773	0.00290884	0.0203773	0.0203773
0.273138	0.273138	0.273138	0.273138	0.0106497	0.273138	0.273138	0.273138	0.273138	0.273138	0.273138	0.273138	1	1	0.273138	0.273138	0.273138	0.273138	0.273138	0.273138	0.273138	0.273138	0.522626	0.273138	0.273138	0.273138	0.273138	0.273138	0.273138	0.273138	0.273138	0.273138	0.273138	0.273138	0.273138	0.273138	0.273138	0.273138	0.273138	0.273138	0.273138	0.273138	0.273138	0.273138	0.273138	0.273138	0.273138	0.142749	0.273138	0.273138
1	0.273138	0.273138	1	0.0389902	0.273138	0.273138	0.273138	1	1	0.273138	0.273138	0.273138	0.273138	0.273138	1	1	1	0.273138	0.273138	0.273138	0.273138	0.142749	1	1	1	1	1	1	1	1	1	1	1	1	1	1	1	1	1	1	1	1	1	1	1	1	0.142749	1	0.273138
1	0.273138	0.273138	1	0.0389902	0.273138	0.273138	0.273138	1	1	0.273138	0.273138	0.273138	0.273138	0.273138	1	1	1	0.273138	0.273138	0.273138	0.273138	0.142749	1	1	1	1	1	1	1	1	1	1	1	1	1	1	1	1	1	1	1	1	1	1	1	1	0.142749	1	0.273138
1	0.273138	0.273138	1	0.0389902	0.273138	0.273138	0.273138	1	1	0.273138	0.273138	0.273138	0.273138	0.273138	1	1	1	0.273138	0.273138	0.273138	0.273138	0.142749	1	1	1	1	1	1	1	1	1	1	1	1	1	1	1	1	1	1	1	1	1	1	1	1	0.142749	1	0.273138
1	0.273138	0.273138	1	0.0389902	0.273138	0.273138	0.273138	1	1	0.273138	0.273138	0.273138	0.273138	0.273138	1	1	1	0.273138	0.273138	0.273138	0.273138	0.142749	1	1	1	1	1	1	1	1	1	1	1	1	1	1	1	1	1	1	1	1	1	1	1	1	0.142749	1	0.273138
1	0.273138	0.273138	1	0.0389902	0.273138	0.273138	0.273138	1	1	0.273138	0.273138	0.273138	0.273138	0.273138	1	1	1	0.273138	0.273138	0.273138	0.273138	0.142749	1	1	1	1	1	1	1	1	1	1	1	1	1	1	1	1	1	1	1	1	1	1	1	1	0.142749	1	0.273138
1	0.273138	0.273138	1	0.0389902	0.273138	0.273138	0.273138	1	1	0.273138	0.273138	0.273138	0.273138	0.273138	1	1	1	0.273138	0.273138	0.273138	0.273138	0.142749	1	1	1	1	1	1	1	1	1	1	1	1	1	1	1	1	1	1	1	1	1	1	1	1	0.142749	1	0.273138
1	0.273138	0.273138	1	0.0389902	0.273138	0.273138	0.273138	1	1	0.273138	0.273138	0.273138	0.273138	0.273138	1	1	1	0.273138	0.273138	0.273138	0.273138	0.142749	1	1	1	1	1	1	1	1	1	1	1	1	1	1	1	1	1	1	1	1	1	1	1	1	0.142749	1	0.273138
0.273138	0.0746044	0.0746044	0.273138	0.0389902	0.0746044	0.0746044	0.0746044	0.273138	0.273138	0.0746044	0.0746044	0.0746044	0.0746044	0.0746044	0.273138	0.273138	0.273138	0.0746044	0.0746044	0.0746044	0.0746044	0.0389902	0.273138	0.273138	0.273138	0.273138	0.273138	0.273138	0.273138	0.273138	0.273138	0.273138	0.273138	0.273138	0.273138	0.273138	0.273138	0.273138	0.273138	0.273138	0.273138	0.273138	0.273138	0.273138	0.273138	0.273138	0.0389902	0.273138	0.0746044
0.273138	0.273138	0.273138	0.273138	0.0389902	0.273138	0.273138	0.273138	0.273138	0.273138	0.273138	0.0746044	0.273138	0.273138	0.273138	0.273138	0.273138	0.273138	0.273138	0.273138	0.273138	0.273138	0.142749	0.273138	0.273138	0.273138	0.273138	0.273138	0.273138	0.273138	0.273138	0.273138	0.273138	0.273138	0.273138	0.273138	0.273138	0.273138	0.273138	0.273138	0.273138	0.273138	0.273138	0.273138	0.273138	0.273138	0.273138	0.0389902	0.273138	0.273138
1	0.273138	0.273138	1	0.0389902	0.273138	0.273138	0.273138	1	1	0.273138	0.273138	0.273138	0.273138	0.273138	1	1	1	0.273138	0.273138	0.273138	0.273138	0.142749	1	1	1	1	1	1	1	1	1	1	1	1	1	1	1	1	1	1	1	1	1	1	1	1	0.142749	1	0.273138
0.273138	0.273138	0.273138	0.273138	0.0106497	0.273138	0.273138	0.273138	0.273138	0.273138	0.273138	0.273138	1	1	0.273138	0.273138	0.273138	0.273138	0.273138	0.273138	0.273138	0.273138	0.522626	0.273138	0.273138	0.273138	0.273138	0.273138	0.273138	0.273138	0.273138	0.273138	0.273138	0.273138	0.273138	0.273138	0.273138	0.273138	0.273138	0.273138	0.273138	0.273138	0.273138	0.273138	0.273138	0.273138	0.273138	0.142749	0.273138	0.273138
0.0389902	0.0389902	0.0106497	0.0389902	0.00556582	0.0106497	0.0106497	0.0389902	0.0389902	0.0389902	0.0106497	0.142749	0.0389902	0.0389902	0.0389902	0.0389902	0.0389902	0.0389902	0.0389902	0.0106497	0.0106497	0.0389902	0.0203773	0.0389902	0.0389902	0.0389902	0.0389902	0.0389902	0.0389902	0.0389902	0.0389902	0.0389902	0.0389902	0.0389902	0.0389902	0.0389902	0.0389902	0.0389902	0.0389902	0.0389902	0.0389902	0.0389902	0.0389902	0.0389902	0.0389902	0.0389902	0.0389902	0.273138	0.0389902	0.0106497
1	0.273138	0.273138	1	0.0389902	0.273138	0.273138	0.273138	1	1	0.273138	0.273138	0.273138	0.273138	0.273138	1	1	1	0.273138	0.273138	0.273138	0.273138	0.142749	1	1	1	1	1	1	1	1	1	1	1	1	1	1	1	1	1	1	1	1	1	1	1	1	0.142749	1	0.273138
0.0389902	0.0106497	0.0106497	0.0389902	0.00556582	0.0106497	0.0389902	0.0106497	0.0389902	0.0389902	0.0106497	0.0389902	0.0389902	0.0389902	0.0106497	0.0389902	0.0389902	0.0389902	0.0106497	0.0389902	0.0389902	0.0106497	0.0746044	0.0389902	0.0389902	0.0389902	0.0389902	0.0389902	0.0389902	0.0389902	0.0389902	0.0389902	0.0389902	0.0389902	0.0389902	0.0389902	0.0389902	0.0389902	0.0389902	0.0389902	0.0389902	0.0389902	0.0389902	0.0389902	0.0389902	0.0389902	0.0389902	0.0203773	0.0389902	0.0106497
0.273138	0.273138	0.273138	0.273138	0.0389902	0.273138	1	0.273138	0.273138	0.273138	0.273138	0.0746044	0.273138	0.273138	0.273138	0.273138	0.273138	0.273138	0.273138	1	1	0.273138	0.142749	0.273138	0.273138	0.273138	0.273138	0.273138	0.273138	0.273138	0.273138	0.273138	0.273138	0.273138	0.273138	0.273138	0.273138	0.273138	0.273138	0.273138	0.273138	0.273138	0.273138	0.273138	0.273138	0.273138	0.273138	0.0389902	0.273138	0.273138
0.273138	0.273138	0.273138	0.273138	0.0389902	0.273138	1	0.273138	0.273138	0.273138	0.273138	0.0746044	0.273138	0.273138	0.273138	0.273138	0.273138	0.273138	0.273138	1	1	0.273138	0.142749	0.273138	0.273138	0.273138	0.273138	0.273138	0.273138	0.273138	0.273138	0.273138	0.273138	0.273138	0.273138	0.273138	0.273138	0.273138	0.273138	0.273138	0.273138	0.273138	0.273138	0.273138	0.273138	0.273138	0.273138	0.0389902	0.273138	0.273138
0.273138	0.273138	0.273138	0.273138	0.0106497	0.273138	0.273138	0.273138	0.273138	0.273138	0.273138	0.273138	1	1	0.273138	0.273138	0.273138	0.273138	0.273138	0.273138	0.273138	0.273138	0.522626	0.273138	0.273138	0.273138	0.273138	0.273138	0.273138	0.273138	0.273138	0.273138	0.273138	0.273138	0.273138	0.273138	0.273138	0.273138	0.273138	0.273138	0.273138	0.273138	0.273138	0.273138	0.273138	0.273138	0.273138	0.142749	0.273138	0.273138
1	0.273138	0.273138	1	0.0389902	0.273138	0.273138	0.273138	1	1	0.273138	0.273138	0.273138	0.273138	0.273138	1	1	1	0.273138	0.273138	0.273138	0.273138	0.142749	1	1	1	1	1	1	1	1	1	1	1	1	1	1	1	1	1	1	1	1	1	1	1	1	0.142749	1	0.273138
0.273138	0.273138	0.273138	0.273138	0.0389902	0.273138	1	0.273138	0.273138	0.273138	0.273138	0.0746044	0.273138	0.273138	0.273138	0.273138	0.273138	0.273138	0.273138	1	1	0.273138	0.142749	0.273138	0.273138	0.273138	0.273138	0.273138	0.273138	0.273138	0.273138	0.273138	0.273138	0.273138	0.273138	0.273138	0.273138	0.273138	0.273138	0.273138	0.273138	0.273138	0.273138	0.273138	0.273138	0.273138	0.273138	0.0389902	0.273138	0.273138
0.273138	0.273138	0.273138	0.273138	0.0389902	0.273138	1	0.273138	0.273138	0.273138	0.273138	0.0746044	0.273138	0.273138	0.273138	0.273138	0.273138	0.273138	0.273138	1	1	0.273138	0.142749	0.273138	0.273138	0.273138	0.273138	0.273138	0.273138	0.273138	0.273138	0.273138	0.273138	0.273138	0.273138	0.273138	0.273138	0.273138	0.273138	0.273138	0.273138	0.273138	0.273138	0.273138	0.273138	0.273138	0.273138	0.0389902	0.273138	0.273138
0.273138	0.273138	0.273138	0.273138	0.0106497	0.273138	0.273138	0.273138	0.273138	0.273138	0.273138	0.0746044	0.273138	0.273138	0.273138	0.273138	0.273138	0.273138	0.273138	0.273138	0.273138	0.273138	0.142749	0.273138	0.273138	0.273138	0.273138	0.273138	0.273138	0.273138	0.273138	0.273138	0.273138	0.273138	0.273138	0.273138	0.273138	0.273138	0.273138	0.273138	0.273138	0.273138	0.273138	0.273138	0.273138	0.273138	0.273138	0.0389902	0.273138	0.273138
1	0.273138	0.273138	1	0.0389902	0.273138	0.273138	0.273138	1	1	0.273138	0.273138	0.273138	0.273138	0.273138	1	1	1	0.273138	0.273138	0.273138	0.273138	0.142749	1	1	1	1	1	1	1	1	1	1	1	1	1	1	1	1	1	1	1	1	1	1	1	1	0.142749	1	0.273138
1	0.273138	0.273138	1	0.0389902	0.273138	0.273138	0.273138	1	1	0.273138	0.273138	0.273138	0.273138	0.273138	1	1	1	0.273138	0.273138	0.273138	0.273138	0.142749	1	1	1	1	1	1	1	1	1	1	1	1	1	1	1	1	1	1	1	1	1	1	1	1	0.142749	1	0.273138
0.142749	0.142749	0.142749	0.142749	0.0203773	0.142749	0.522626	0.142749	0.142749	0.142749	0.142749	0.142749	0.522626	0.522626	0.142749	0.142749	0.142749	0.142749	0.142749	0.522626	0.522626	0.142749	0.273138	0.142749	0.142749	0.142749	0.142749	0.142749	0.142749	0.142749	0.142749	0.142749	0.142749	0.142749	0.142749	0.142749	0.142749	0.142749	0.142749	0.142749	0.142749	0.142749	0.142749	0.142749	0.142749	0.142749	0.142749	0.0746044	0.142749	0.142749
0.273138	0.273138	0.273138	0.273138	0.0106497	0.273138	0.273138	0.273138	0.273138	0.273138	1	0.0746044	0.273138	0.273138	0.273138	0.273138	0.273138	0.273138	0.273138	0.273138	0.273138	0.273138	0.142749	0.273138	0.273138	0.273138	0.273138	0.273138	0.273138	0.273138	0.273138	0.273138	0.273138	0.273138	0.273138	0.273138	0.273138	0.273138	0.273138	0.273138	0.273138	0.273138	0.273138	0.273138	0.273138	0.273138	0.273138	0.0389902	0.273138	0.273138
0.273138	0.273138	0.273138	0.273138	0.0389902	0.273138	1	0.273138	0.273138	0.273138	0.273138	0.0746044	0.273138	0.273138	0.273138	0.273138	0.273138	0.273138	0.273138	1	1	0.273138	0.142749	0.273138	0.273138	0.273138	0.273138	0.273138	0.273138	0.273138	0.273138	0.273138	0.273138	0.273138	0.273138	0.273138	0.273138	0.273138	0.273138	0.273138	0.273138	0.273138	0.273138	0.273138	0.273138	0.273138	0.273138	0.0389902	0.273138	0.273138
1	0.273138	0.273138	1	0.0389902	0.273138	0.273138	0.273138	1	1	0.273138	0.273138	0.273138	0.273138	0.273138	1	1	1	0.273138	0.273138	0.273138	0.273138	0.142749	1	1	1	1	1	1	1	1	1	1	1	1	1	1	1	1	1	1	1	1	1	1	1	1	0.142749	1	0.273138
0.273138	1	0.273138	0.273138	0.0106497	0.273138	0.273138	1	0.273138	0.273138	0.273138	0.0746044	0.273138	0.273138	1	0.273138	0.273138	0.273138	1	0.273138	0.273138	1	0.142749	0.273138	0.273138	0.273138	0.273138	0.273138	0.273138	0.273138	0.273138	0.273138	0.273138	0.273138	0.273138	0.273138	0.273138	0.273138	0.273138	0.273138	0.273138	0.273138	0.273138	0.273138	0.273138	0.273138	0.273138	0.142749	0.273138	0.273138
0.522626	0.142749	0.142749	0.522626	0.0203773	0.142749	0.142749	0.142749	0.522626	0.522626	0.142749	0.522626	0.522626	0.522626	0.142749	0.522626	0.522626	0.522626	0.142749	0.142749	0.142749	0.142749	0.273138	0.522626	0.522626	0.522626	0.522626	0.522626	0.522626	0.522626	0.522626	0.522626	0.522626	0.522626	0.522626	0.522626	0.522626	0.522626	0.522626	0.522626	0.522626	0.522626	0.522626	0.522626	0.522626	0.522626	0.522626	0.273138	0.522626	0.142749
0.273138	0.273138	0.273138	0.273138	0.0106497	0.273138	0.273138	0.273138	0.273138	0.273138	0.273138	0.273138	1	1	0.273138	0.273138	0.273138	0.273138	0.273138	0.273138	0.273138	0.273138	0.522626	0.273138	0.273138	0.273138	0.273138	0.273138	0.273138	0.273138	0.273138	0.273138	0.273138	0.273138	0.273138	0.273138	0.273138	0.273138	0.273138	0.273138	0.273138	0.273138	0.273138	0.273138	0.273138	0.273138	0.273138	0.142749	0.273138	0.273138
1	0.273138	0.273138	1	0.0389902	0.273138	0.273138	0.273138	1	1	0.273138	0.273138	0.273138	0.273138	0.273138	1	1	1	0.273138	0.273138	0.273138	0.273138	0.142749	1	1	1	1	1	1	1	1	1	1	1	1	1	1	1	1	1	1	1	1	1	1	1	1	0.142749	1	0.273138
0.273138	0.273138	0.273138	0.273138	0.0389902	0.273138	1	0.273138	0.273138	0.273138	0.273138	0.0746044	0.273138	0.273138	0.273138	0.273138	0.273138	0.273138	0.273138	1	1	0.273138	0.142749	0.273138	0.273138	0.273138	0.273138	0.273138	0.273138	0.273138	0.273138	0.273138	0.273138	0.273138	0.273138	0.273138	0.273138	0.273138	0.273138	0.273138	0.273138	0.273138	0.273138	0.273138	0.273138	0.273138	0.273138	0.0389902	0.273138	0.273138
1	0.273138	0.273138	1	0.0389902	0.273138	0.273138	0.273138	1	1	0.273138	0.273138	0.273138	0.273138	0.273138	1	1	1	0.273138	0.273138	0.273138	0.273138	0.142749	1	1	1	1	1	1	1	1	1	1	1	1	1	1	1	1	1	1	1	1	1	1	1	1	0.142749	1	0.273138
1	0.273138	0.273138	1	0.0389902	0.273138	0.273138	0.273138	1	1	0.273138	0.273138	0.273138	0.273138	0.273138	1	1	1	0.273138	0.273138	0.273138	0.273138	0.142749	1	1	1	1	1	1	1	1	1	1	1	1	1	1	1	1	1	1	1	1	1	1	1	1	0.142749	1	0.273138
1	0.273138	0.273138	1	0.0389902	0.273138	0.273138	0.273138	1	1	0.273138	0.273138	0.273138	0.273138	0.273138	1	1	1	0.273138	0.273138	0.273138	0.273138	0.142749	1	1	1	1	1	1	1	1	1	1	1	1	1	1	1	1	1	1	1	1	1	1	1	1	0.142749	1	0.273138
0.273138	0.273138	0.273138	0.273138	0.0106497	0.273138	0.273138	0.273138	0.273138	0.273138	0.273138	0.0746044	0.273138	0.273138	0.273138	0.273138	0.273138	0.273138	0.273138	0.273138	0.273138	0.273138	0.142749	0.273138	0.273138	0.273138	0.273138	0.273138	0.273138	0.273138	0.273138	0.273138	0.273138	0.273138	0.273138	0.273138	0.273138	0.273138	0.273138	0.273138	0.273138	0.273138	0.273138	0.273138	0.273138	0.273138	0.273138	0.0389902	0.273138	0.273138
0.273138	0.273138	0.273138	0.273138	0.0106497	0.273138	0.273138	0.273138	0.273138	0.273138	0.273138	0.0746044	0.273138	0.273138	0.273138	0.273138	0.273138	0.273138	0.273138	0.273138	0.273138	0.273138	0.142749	0.273138	0.273138	0.273138	0.273138	0.273138	0.273138	0.273138	0.273138	0.273138	0.273138	0.273138	0.273138	0.273138	0.273138	0.273138	0.273138	0.273138	0.273138	0.273138	0.273138	0.273138	0.273138	0.273138	0.273138	0.0389902	0.273138	0.273138
0.273138	1	0.273138	0.273138	0.0106497	0.273138	0.273138	1	0.273138	0.273138	0.273138	0.0746044	0.273138	0.273138	1	0.273138	0.273138	0.273138	1	0.273138	0.273138	1	0.142749	0.273138	0.273138	0.273138	0.273138	0.273138	0.273138	0.273138	0.273138	0.273138	0.273138	0.273138	0.273138	0.273138	0.273138	0.273138	0.273138	0.273138	0.273138	0.273138	0.273138	0.273138	0.273138	0.273138	0.273138	0.142749	0.273138	0.273138
1	0.273138	0.273138	1	0.0389902	0.273138	0.273138	0.273138	1	1	0.273138	0.273138	0.273138	0.273138	0.273138	1	1	1	0.273138	0.273138	0.273138	0.273138	0.142749	1	1	1	1	1	1	1	1	1	1	1	1	1	1	1	1	1	1	1	1	1	1	1	1	0.142749	1	0.273138
0.273138	0.273138	0.273138	0.273138	0.0389902	0.273138	1	0.273138	0.273138	0.273138	0.273138	0.0746044	0.273138	0.273138	0.273138	0.273138	0.273138	0.273138	0.273138	1	1	0.273138	0.142749	0.273138	0.273138	0.273138	0.273138	0.273138	0.273138	0.273138	0.273138	0.273138	0.273138	0.273138	0.273138	0.273138	0.273138	0.273138	0.273138	0.273138	0.273138	0.273138	0.273138	0.273138	0.273138	0.273138	0.273138	0.0389902	0.273138	0.273138
0.273138	0.0746044	0.0746044	0.273138	0.0106497	0.0746044	0.0746044	0.0746044	0.273138	0.273138	0.0746044	1	0.273138	0.273138	0.0746044	0.273138	0.273138	0.273138	0.0746044	0.0746044	0.0746044	0.0746044	0.142749	0.273138	0.273138	0.273138	0.273138	0.273138	0.273138	0.273138	0.273138	0.273138	0.273138	0.273138	0.273138	0.273138	0.273138	0.273138	0.273138	0.273138	0.273138	0.273138	0.273138	0.273138	0.273138	0.273138	0.273138	0.522626	0.273138	0.0746044
0.273138	0.273138	0.273138	0.273138	0.0106497	0.273138	0.273138	0.273138	0.273138	0.273138	0.273138	0.273138	1	1	0.273138	0.273138	0.273138	0.273138	0.273138	0.273138	0.273138	0.273138	0.522626	0.273138	0.273138	0.273138	0.273138	0.273138	0.273138	0.273138	0.273138	0.273138	0.273138	0.273138	0.273138	0.273138	0.273138	0.273138	0.273138	0.273138	0.273138	0.273138	0.273138	0.273138	0.273138	0.273138	0.273138	0.142749	0.273138	0.273138
0.273138	0.273138	0.273138	0.273138	0.0106497	0.273138	0.273138	0.273138	0.273138	0.273138	0.273138	0.273138	1	1	0.273138	0.273138	0.273138	0.273138	0.273138	0.273138	0.273138	0.273138	0.522626	0.273138	0.273138	0.273138	0.273138	0.273138	0.273138	0.273138	0.273138	0.273138	0.273138	0.273138	0.273138	0.273138	0.273138	0.273138	0.273138	0.273138	0.273138	0.273138	0.273138	0.273138	0.273138	0.273138	0.273138	0.142749	0.273138	0.273138
1	0.273138	0.273138	1	0.0389902	0.273138	0.273138	0.273138	1	1	0.273138	0.273138	0.273138	0.273138	0.273138	1	1	1	0.273138	0.273138	0.273138	0.273138	0.142749	1	1	1	1	1	1	1	1	1	1	1	1	1	1	1	1	1	1	1	1	1	1	1	1	0.142749	1	0.273138
0.142749	0.522626	0.142749	0.142749	0.00556582	0.142749	0.142749	0.522626	0.142749	0.142749	0.142749	0.142749	0.522626	0.522626	0.522626	0.142749	0.142749	0.142749	0.522626	0.142749	0.142749	0.522626	0.273138	0.142749	0.142749	0.142749	0.142749	0.142749	0.142749	0.142749	0.142749	0.142749	0.142749	0.142749	0.142749	0.142749	0.142749	0.142749	0.142749	0.142749	0.142749	0.142749	0.142749	0.142749	0.142749	0.142749	0.142749	0.273138	0.142749	0.142749
1	0.273138	0.273138	1	0.0389902	0.273138	0.273138	0.273138	1	1	0.273138	0.273138	0.273138	0.273138	0.273138	1	1	1	0.273138	0.273138	0.273138	0.273138	0.142749	1	1	1	1	1	1	1	1	1	1	1	1	1	1	1	1	1	1	1	1	1	1	1	1	0.142749	1	0.273138
0.273138	1	0.273138	0.273138	0.0106497	0.273138	0.273138	1	0.273138	0.273138	0.273138	0.0746044	0.273138	0.273138	1	0.273138	0.273138	0.273138	1	0.273138	0.273138	1	0.142749	0.273138	0.273138	0.273138	0.273138	0.273138	0.273138	0.273138	0.273138	0.273138	0.273138	0.273138	0.273138	0.273138	0.273138	0.273138	0.273138	0.273138	0.273138	0.273138	0.273138	0.273138	0.273138	0.273138	0.273138	0.142749	0.273138	0.273138
1	0.273138	0.273138	1	0.0389902	0.273138	0.273138	0.273138	1	1	0.273138	0.273138	0.273138	0.273138	0.273138	1	1	1	0.273138	0.273138	0.273138	0.273138	0.142749	1	1	1	1	1	1	1	1	1	1	1	1	1	1	1	1	1	1	1	1	1	1	1	1	0.142749	1	0.273138
0.522626	0.142749	0.142749	0.522626	0.0203773	0.142749	0.142749	0.142749	0.522626	0.522626	0.142749	0.522626	0.522626	0.522626	0.142749	0.522626	0.522626	0.522626	0.142749	0.142749	0.142749	0.142749	0.273138	0.522626	0.522626	0.522626	0.522626	0.522626	0.522626	0.522626	0.522626	0.522626	0.522626	0.522626	0.522626	0.522626	0.522626	0.522626	0.522626	0.522626	0.522626	0.522626	0.522626	0.522626	0.522626	0.522626	0.522626	0.273138	0.522626	0.142749
0.273138	1	0.273138	0.273138	0.0106497	0.273138	0.273138	1	0.273138	0.273138	0.273138	0.0746044	0.273138	0.273138	1	0.273138	0.273138	0.273138	1	0.273138	0.273138	1	0.142749	0.273138	0.273138	0.273138	0.273138	0.273138	0.273138	0.273138	0.273138	0.273138	0.273138	0.273138	0.273138	0.273138	0.273138	0.273138	0.273138	0.273138	0.273138	0.273138	0.273138	0.273138	0.273138	0.273138	0.273138	0.142749	0.273138	0.273138
0.273138	0.273138	0.0746044	0.273138	0.0106497	0.0746044	0.0746044	0.273138	0.273138	0.273138	0.0746044	0.273138	0.0746044	0.0746044	0.273138	0.273138	0.273138	0.273138	0.273138	0.0746044	0.0746044	0.273138	0.0389902	0.273138	0.273138	0.273138	0.273138	0.273138	0.273138	0.273138	0.273138	0.273138	0.273138	0.273138	0.273138	0.273138	0.273138	0.273138	0.273138	0.273138	0.273138	0.273138	0.273138	0.273138	0.273138	0.273138	0.273138	0.522626	0.273138	0.0746044
0.522626	0.142749	0.142749	0.522626	0.0203773	0.522626	0.142749	0.142749	0.522626	0.522626	0.142749	0.142749	0.142749	0.142749	0.142749	0.522626	0.522626	0.522626	0.142749	0.142749	0.142749	0.142749	0.0746044	0.522626	0.522626	0.522626	0.522626	0.522626	0.522626	0.522626	0.522626	0.522626	0.522626	0.522626	0.522626	0.522626	0.522626	0.522626	0.522626	0.522626	0.522626	0.522626	0.522626	0.522626	0.522626	0.522626	0.522626	0.0746044	0.522626	0.142749
0.273138	0.273138	0.273138	0.273138	0.0106497	1	0.273138	0.273138	0.273138	0.273138	0.273138	0.0746044	0.273138	0.273138	0.273138	0.273138	0.273138	0.273138	0.273138	0.273138	0.273138	0.273138	0.142749	0.273138	0.273138	0.273138	0.273138	0.273138	0.273138	0.273138	0.273138	0.273138	0.273138	0.273138	0.273138	0.273138	0.273138	0.273138	0.273138	0.273138	0.273138	0.273138	0.273138	0.273138	0.273138	0.273138	0.273138	0.0389902	0.273138	0.273138
0.273138	0.273138	0.273138	0.273138	0.0389902	0.273138	1	0.273138	0.273138	0.273138	0.273138	0.0746044	0.273138	0.273138	0.273138	0.273138	0.273138	0.273138	0.273138	1	1	0.273138	0.142749	0.273138	0.273138	0.273138	0.273138	0.273138	0.273138	0.273138	0.273138	0.273138	0.273138	0.273138	0.273138	0.273138	0.273138	0.273138	0.273138	0.273138	0.273138	0.273138	0.273138	0.273138	0.273138	0.273138	0.273138	0.0389902	0.273138	0.273138
0.00556582	0.00152024	0.00152024	0.00556582	0.000794516	0.00556582	0.00556582	0.00152024	0.00556582	0.00556582	0.00152024	0.00556582	0.00556582	0.00556582	0.00152024	0.00556582	0.00556582	0.00556582	0.00152024	0.00556582	0.00556582	0.00152024	0.00290884	0.00556582	0.00556582	0.00556582	0.00556582	0.00556582	0.00556582	0.00556582	0.00556582	0.00556582	0.00556582	0.00556582	0.00556582	0.00556582	0.00556582	0.00556582	0.00556582	0.00556582	0.00556582	0.00556582	0.00556582	0.00556582	0.00556582	0.00556582	0.00556582	0.00290884	0.00556582	0.00152024
0.273138	0.273138	0.273138	0.273138	0.0106497	0.273138	0.273138	0.273138	0.273138	0.273138	0.273138	0.0746044	0.273138	0.273138	0.273138	0.273138	0.273138	0.273138	0.273138	0.273138	0.273138	0.273138	0.142749	0.273138	0.273138	0.273138	0.273138	0.273138	0.273138	0.273138	0.273138	0.273138	0.273138	0.273138	0.273138	0.273138	0.273138	0.273138	0.273138	0.273138	0.273138	0.273138	0.273138	0.273138	0.273138	0.273138	0.273138	0.0389902	0.273138	0.273138
0.142749	0.522626	0.142749	0.142749	0.00556582	0.142749	0.142749	0.522626	0.142749	0.142749	0.522626	0.0389902	0.142749	0.142749	0.522626	0.142749	0.142749	0.142749	0.522626	0.142749	0.142749	0.522626	0.0746044	0.142749	0.142749	0.142749	0.142749	0.142749	0.142749	0.142749	0.142749	0.142749	0.142749	0.142749	0.142749	0.142749	0.142749	0.142749	0.142749	0.142749	0.142749	0.142749	0.142749	0.142749	0.142749	0.142749	0.142749	0.0746044	0.142749	0.142749
0.273138	1	0.273138	0.273138	0.0106497	0.273138	0.273138	1	0.273138	0.273138	0.273138	0.0746044	0.273138	0.273138	1	0.273138	0.273138	0.273138	1	0.273138	0.273138	1	0.142749	0.273138	0.273138	0.273138	0.273138	0.273138	0.273138	0.273138	0.273138	0.273138	0.273138	0.273138	0.273138	0.273138	0.273138	0.273138	0.273138	0.273138	0.273138	0.273138	0.273138	0.273138	0.273138	0.273138	0.273138	0.142749	0.273138	0.273138
0.273138	0.273138	0.273138	0.273138	0.0389902	0.273138	0.273138	0.273138	0.273138	0.273138	0.273138	0.0746044	0.273138	0.273138	0.273138	0.273138	0.273138	0.273138	0.273138	0.273138	0.273138	0.273138	0.142749	0.273138	0.273138	0.273138	0.273138	0.273138	0.273138	0.273138	0.273138	0.273138	0.273138	0.273138	0.273138	0.273138	0.273138	0.273138	0.273138	0.273138	0.273138	0.273138	0.273138	0.273138	0.273138	0.273138	0.273138	0.0389902	0.273138	0.273138
0.273138	0.273138	0.273138	0.273138	0.0389902	0.273138	0.273138	0.273138	0.273138	0.273138	0.273138	0.0746044	0.273138	0.273138	0.273138	0.273138	0.273138	0.273138	0.273138	0.273138	0.273138	0.273138	0.142749	0.273138	0.273138	0.273138	0.273138	0.273138	0.273138	0.273138	0.273138	0.273138	0.273138	0.273138	0.273138	0.273138	0.273138	0.273138	0.273138	0.273138	0.273138	0.273138	0.273138	0.273138	0.273138	0.273138	0.273138	0.0389902	0.273138	0.273138
0.00152024	0.00152024	0.000415235	0.00152024	0.0106497	0.000415235	0.000415235	0.00152024	0.00152024	0.00152024	0.000415235	0.00556582	0.00152024	0.00152024	0.00152024	0.00152024	0.00152024	0.00152024	0.00152024	0.000415235	0.000415235	0.00152024	0.00290884	0.00152024	0.00152024	0.00152024	0.00152024	0.00152024	0.00152024	0.00152024	0.00152024	0.00152024	0.00152024	0.00152024	0.00152024	0.00152024	0.00152024	0.00152024	0.00152024	0.00152024	0.00152024	0.00152024	0.00152024	0.00152024	0.00152024	0.00152024	0.00152024	0.0106497	0.00152024	0.000415235
0.273138	0.273138	0.273138	0.273138	0.0106497	0.273138	0.273138	0.273138	0.273138	0.273138	0.273138	0.0746044	0.273138	0.273138	0.273138	0.273138	0.273138	0.273138	0.273138	0.273138	0.273138	0.273138	0.142749	0.273138	0.273138	0.273138	0.273138	0.273138	0.273138	0.273138	0.273138	0.273138	0.273138	0.273138	0.273138	0.273138	0.273138	0.273138	0.273138	0.273138	0.273138	0.273138	0.273138	0.273138	0.273138	0.273138	0.273138	0.0389902	0.273138	0.273138
1	0.273138	0.273138	1	0.0389902	0.273138	0.273138	0.273138	1	1	0.273138	0.273138	0.273138	0.273138	0.273138	1	1	1	0.273138	0.273138	0.273138	0.273138	0.142749	1	1	1	1	1	1	1	1	1	1	1	1	1	1	1	1	1	1	1	1	1	1	1	1	0.142749	1	0.273138
0.273138	0.273138	0.273138	0.273138	0.0106497	0.273138	0.273138	0.273138	0.273138	0.273138	0.273138	0.0746044	0.273138	0.273138	0.273138	0.273138	0.273138	0.273138	0.273138	0.273138	0.273138	0.273138	0.142749	0.273138	0.273138	0.273138	0.273138	0.273138	0.273138	0.273138	0.273138	0.273138	0.273138	0.273138	0.273138	0.273138	0.273138	0.273138	0.273138	0.273138	0.273138	0.273138	0.273138	0.273138	0.273138	0.273138	0.273138	0.0389902	0.273138	0.273138
0.522626	0.142749	0.142749	0.522626	0.0203773	0.142749	0.142749	0.142749	0.522626	0.522626	0.142749	0.522626	0.142749	0.142749	0.142749	0.522626	0.522626	0.522626	0.142749	0.142749	0.142749	0.142749	0.0746044	0.522626	0.522626	0.522626	0.522626	0.522626	0.522626	0.522626	0.522626	0.522626	0.522626	0.522626	0.522626	0.522626	0.522626	0.522626	0.522626	0.522626	0.522626	0.522626	0.522626	0.522626	0.522626	0.522626	0.522626	0.273138	0.522626	0.142749
0.522626	0.142749	0.142749	0.522626	0.0203773	0.142749	0.142749	0.142749	0.522626	0.522626	0.142749	0.522626	0.522626	0.522626	0.142749	0.522626	0.522626	0.522626	0.142749	0.142749	0.142749	0.142749	0.273138	0.522626	0.522626	0.522626	0.522626	0.522626	0.522626	0.522626	0.522626	0.522626	0.522626	0.522626	0.522626	0.522626	0.522626	0.522626	0.522626	0.522626	0.522626	0.522626	0.522626	0.522626	0.522626	0.522626	0.522626	0.273138	0.522626	0.142749
0.273138	0.273138	0.273138	0.273138	0.0106497	0.273138	0.273138	0.273138	0.273138	0.273138	0.273138	0.273138	1	1	0.273138	0.273138	0.273138	0.273138	0.273138	0.273138	0.273138	0.273138	0.522626	0.273138	0.273138	0.273138	0.273138	0.273138	0.273138	0.273138	0.273138	0.273138	0.273138	0.273138	0.273138	0.273138	0.273138	0.273138	0.273138	0.273138	0.273138	0.273138	0.273138	0.273138	0.273138	0.273138	0.273138	0.142749	0.273138	0.273138
0.273138	0.273138	0.273138	0.273138	0.0106497	0.273138	0.273138	0.273138	0.273138	0.273138	0.273138	0.273138	1	1	0.273138	0.273138	0.273138	0.273138	0.273138	0.273138	0.273138	0.273138	0.522626	0.273138	0.273138	0.273138	0.273138	0.273138	0.273138	0.273138	0.273138	0.273138	0.273138	0.273138	0.273138	0.273138	0.273138	0.273138	0.273138	0.273138	0.273138	0.273138	0.273138	0.273138	0.273138	0.273138	0.273138	0.142749	0.273138	0.273138
1	0.273138	0.273138	1	0.0389902	0.273138	0.273138	0.273138	1	1	0.273138	0.273138	0.273138	0.273138	0.273138	1	1	1	0.273138	0.273138	0.273138	0.273138	0.142749	1	1	1	1	1	1	1	1	1	1	1	1	1	1	1	1	1	1	1	1	1	1	1	1	0.142749	1	0.273138
1	0.273138	0.273138	1	0.0389902	0.273138	0.273138	0.273138	1	1	0.273138	0.273138	0.273138	0.273138	0.273138	1	1	1	0.273138	0.273138	0.273138	0.273138	0.142749	1	1	1	1	1	1	1	1	1	1	1	1	1	1	1	1	1	1	1	1	1	1	1	1	0.142749	1	0.273138
1	0.273138	0.273138	1	0.0389902	0.273138	0.273138	0.273138	1	1	0.273138	0.273138	0.273138	0.273138	0.273138	1	1	1	0.273138	0.273138	0.273138	0.273138	0.142749	1	1	1	1	1	1	1	1	1	1	1	1	1	1	1	1	1	1	1	1	1	1	1	1	0.142749	1	0.273138
0.522626	0.142749	0.142749	0.522626	0.0203773	0.142749	0.142749	0.142749	0.522626	0.522626	0.142749	0.522626	0.142749	0.142749	0.142749	0.522626	0.522626	0.522626	0.142749	0.142749	0.142749	0.142749	0.0746044	0.522626	0.522626	0.522626	0.522626	0.522626	0.522626	0.522626	0.522626	0.522626	0.522626	0.522626	0.522626	0.522626	0.522626	0.522626	0.522626	0.522626	0.522626	0.522626	0.522626	0.522626	0.522626	0.522626	0.522626	0.273138	0.522626	0.142749
0.142749	0.522626	0.142749	0.142749	0.00556582	0.142749	0.142749	0.522626	0.142749	0.142749	0.142749	0.142749	0.522626	0.522626	0.522626	0.142749	0.142749	0.142749	0.522626	0.142749	0.142749	0.522626	0.273138	0.142749	0.142749	0.142749	0.142749	0.142749	0.142749	0.142749	0.142749	0.142749	0.142749	0.142749	0.142749	0.142749	0.142749	0.142749	0.142749	0.142749	0.142749	0.142749	0.142749	0.142749	0.142749	0.142749	0.142749	0.273138	0.142749	0.142749
0.273138	0.273138	0.273138	0.273138	0.0106497	0.273138	0.273138	0.273138	0.273138	0.273138	0.273138	0.273138	1	1	0.273138	0.273138	0.273138	0.273138	0.273138	0.273138	0.273138	0.273138	0.522626	0.273138	0.273138	0.273138	0.273138	0.273138	0.273138	0.273138	0.273138	0.273138	0.273138	0.273138	0.273138	0.273138	0.273138	0.273138	0.273138	0.273138	0.273138	0.273138	0.273138	0.273138	0.273138	0.273138	0.273138	0.142749	0.273138	0.273138
0.273138	1	0.273138	0.273138	0.0106497	0.273138	0.273138	1	0.273138	0.273138	0.273138	0.0746044	0.273138	0.273138	1	0.273138	0.273138	0.273138	1	0.273138	0.273138	1	0.142749	0.273138	0.273138	0.273138	0.273138	0.273138	0.273138	0.273138	0.273138	0.273138	0.273138	0.273138	0.273138	0.273138	0.273138	0.273138	0.273138	0.273138	0.273138	0.273138	0.273138	0.273138	0.273138	0.273138	0.273138	0.142749	0.273138	0.273138
1	0.273138	0.273138	1	0.0389902	0.273138	0.273138	0.273138	1	1	0.273138	0.273138	0.273138	0.273138	0.273138	1	1	1	0.273138	0.273138	0.273138	0.273138	0.142749	1	1	1	1	1	1	1	1	1	1	1	1	1	1	1	1	1	1	1	1	1	1	1	1	0.142749	1	0.273138
1	0.273138	0.273138	1	0.0389902	0.273138	0.273138	0.273138	1	1	0.273138	0.273138	0.273138	0.273138	0.273138	1	1	1	0.273138	0.273138	0.273138	0.273138	0.142749	1	1	1	1	1	1	1	1	1	1	1	1	1	1	1	1	1	1	1	1	1	1	1	1	0.142749	1	0.273138
0.273138	0.273138	0.273138	0.273138	0.0106497	1	0.273138	0.273138	0.273138	0.273138	0.273138	0.0746044	0.273138	0.273138	0.273138	0.273138	0.273138	0.273138	0.273138	0.273138	0.273138	0.273138	0.142749	0.273138	0.273138	0.273138	0.273138	0.273138	0.273138	0.273138	0.273138	0.273138	0.273138	0.273138	0.273138	0.273138	0.273138	0.273138	0.273138	0.273138	0.273138	0.273138	0.273138	0.273138	0.273138	0.273138	0.273138	0.0389902	0.273138	0.273138
1	0.273138	0.273138	1	0.0389902	0.273138	0.273138	0.273138	1	1	0.273138	0.273138	0.273138	0.273138	0.273138	1	1	1	0.273138	0.273138	0.273138	0.273138	0.142749	1	1	1	1	1	1	1	1	1	1	1	1	1	1	1	1	1	1	1	1	1	1	1	1	0.142749	1	0.273138
1	0.273138	0.273138	1	0.0389902	0.273138	0.273138	0.273138	1	1	0.273138	0.273138	0.273138	0.273138	0.273138	1	1	1	0.273138	0.273138	0.273138	0.273138	0.142749	1	1	1	1	1	1	1	1	1	1	1	1	1	1	1	1	1	1	1	1	1	1	1	1	0.142749	1	0.273138
0.273138	0.273138	0.273138	0.273138	0.0389902	0.273138	0.273138	0.273138	0.273138	0.273138	0.273138	0.0746044	0.273138	0.273138	0.273138	0.273138	0.273138	0.273138	0.273138	0.273138	0.273138	0.273138	0.142749	0.273138	0.273138	0.273138	0.273138	0.273138	0.273138	0.273138	0.273138	0.273138	0.273138	0.273138	0.273138	0.273138	0.273138	0.273138	0.273138	0.273138	0.273138	0.273138	0.273138	0.273138	0.273138	0.273138	0.273138	0.0389902	0.273138	0.273138
0.522626	0.142749	0.142749	0.522626	0.0746044	0.142749	0.522626	0.142749	0.522626	0.522626	0.142749	0.142749	0.142749	0.142749	0.142749	0.522626	0.522626	0.522626	0.142749	0.522626	0.522626	0.142749	0.0746044	0.522626	0.522626	0.522626	0.522626	0.522626	0.522626	0.522626	0.522626	0.522626	0.522626	0.522626	0.522626	0.522626	0.522626	0.522626	0.522626	0.522626	0.522626	0.522626	0.522626	0.522626	0.522626	0.522626	0.522626	0.0746044	0.522626	0.142749
1	0.273138	0.273138	1	0.0389902	0.273138	0.273138	0.273138	1	1	0.273138	0.273138	0.273138	0.273138	0.273138	1	1	1	0.273138	0.273138	0.273138	0.273138	0.142749	1	1	1	1	1	1	1	1	1	1	1	1	1	1	1	1	1	1	1	1	1	1	1	1	0.142749	1	0.273138
0.273138	0.273138	0.273138	0.273138	0.0106497	0.273138	0.273138	0.273138	0.273138	0.273138	0.273138	0.0746044	0.273138	0.273138	0.273138	0.273138	0.273138	0.273138	0.273138	0.273138	0.273138	0.273138	0.142749	0.273138	0.273138	0.273138	0.273138	0.273138	0.273138	0.273138	0.273138	0.273138	0.273138	0.273138	0.273138	0.273138	0.273138	0.273138	0.273138	0.273138	0.273138	0.273138	0.273138	0.273138	0.273138	0.273138	0.273138	0.0389902	0.273138	0.273138
0.0746044	0.0746044	0.0746044	0.0746044	0.0389902	0.0746044	0.0746044	0.0746044	0.0746044	0.0746044	0.0746044	0.0203773	0.0746044	0.0746044	0.0746044	0.0746044	0.0746044	0.0746044	0.0746044	0.0746044	0.0746044	0.0746044	0.0389902	0.0746044	0.0746044	0.0746044	0.0746044	0.0746044	0.0746044	0.0746044	0.0746044	0.0746044	0.0746044	0.0746044	0.0746044	0.0746044	0.0746044	0.0746044	0.0746044	0.0746044	0.0746044	0.0746044	0.0746044	0.0746044	0.0746044	0.0746044	0.0746044	0.0106497	0.0746044	0.0746044
0.0389902	0.0389902	0.0389902	0.0389902	0.00152024	0.0389902	0.0389902	0.0389902	0.0389902	0.0389902	0.142749	0.0106497	0.0389902	0.0389902	0.0389902	0.0389902	0.0389902	0.0389902	0.0389902	0.0389902	0.0389902	0.0389902	0.0203773	0.0389902	0.0389902	0.0389902	0.0389902	0.0389902	0.0389902	0.0389902	0.0389902	0.0389902	0.0389902	0.0389902	0.0389902	0.0389902	0.0389902	0.0389902	0.0389902	0.0389902	0.0389902	0.0389902	0.0389902	0.0389902	0.0389902	0.0389902	0.0389902	0.00556582	0.0389902	0.0389902
0.273138	0.273138	0.273138	0.273138	0.0106497	0.273138	0.273138	0.273138	0.273138	0.273138	0.273138	0.0746044	0.273138	0.273138	0.273138	0.273138	0.273138	0.273138	0.273138	0.273138	0.273138	0.273138	0.142749	0.273138	0.273138	0.273138	0.273138	0.273138	0.273138	0.273138	0.273138	0.273138	0.273138	0.273138	0.273138	0.273138	0.273138	0.273138	0.273138	0.273138	0.273138	0.273138	0.273138	0.273138	0.273138	0.273138	0.273138	0.0389902	0.273138	0.273138
0.142749	0.142749	0.142749	0.142749	0.00556582	0.142749	0.142749	0.142749	0.142749	0.142749	0.142749	0.0389902	0.142749	0.142749	0.142749	0.142749	0.142749	0.142749	0.142749	0.142749	0.142749	0.142749	0.0746044	0.142749	0.142749	0.142749	0.142749	0.142749	0.142749	0.142749	0.142749	0.142749	0.142749	0.142749	0.142749	0.142749	0.142749	0.142749	0.142749	0.142749	0.142749	0.142749	0.142749	0.142749	0.142749	0.142749	0.142749	0.0203773	0.142749	0.142749
0.273138	0.273138	0.273138	0.273138	0.0389902	0.273138	1	0.273138	0.273138	0.273138	0.273138	0.0746044	0.273138	0.273138	0.273138	0.273138	0.273138	0.273138	0.273138	1	1	0.273138	0.142749	0.273138	0.273138	0.273138	0.273138	0.273138	0.273138	0.273138	0.273138	0.273138	0.273138	0.273138	0.273138	0.273138	0.273138	0.273138	0.273138	0.273138	0.273138	0.273138	0.273138	0.273138	0.273138	0.273138	0.273138	0.0389902	0.273138	0.273138
0.142749	0.522626	0.142749	0.142749	0.00556582	0.142749	0.142749	0.522626	0.142749	0.142749	0.142749	0.142749	0.522626	0.522626	0.522626	0.142749	0.142749	0.142749	0.522626	0.142749	0.142749	0.522626	0.273138	0.142749	0.142749	0.142749	0.142749	0.142749	0.142749	0.142749	0.142749	0.142749	0.142749	0.142749	0.142749	0.142749	0.142749	0.142749	0.142749	0.142749	0.142749	0.142749	0.142749	0.142749	0.142749	0.142749	0.142749	0.273138	0.142749	0.142749
0.142749	0.0389902	0.0389902	0.142749	0.0203773	0.142749	0.0389902	0.0389902	0.142749	0.142749	0.0389902	0.142749	0.142749	0.142749	0.0389902	0.142749	0.142749	0.142749	0.0389902	0.0389902	0.0389902	0.0389902	0.0746044	0.142749	0.142749	0.142749	0.142749	0.142749	0.142749	0.142749	0.142749	0.142749	0.142749	0.142749	0.142749	0.142749	0.142749	0.142749	0.142749	0.142749	0.142749	0.142749	0.142749	0.142749	0.142749	0.142749	0.142749	0.0746044	0.142749	0.0389902
0.273138	0.273138	0.273138	0.273138	0.0106497	0.273138	0.273138	0.273138	0.273138	0.273138	0.273138	0.273138	1	1	0.273138	0.273138	0.273138	0.273138	0.273138	0.273138	0.273138	0.273138	0.522626	0.273138	0.273138	0.273138	0.273138	0.273138	0.273138	0.273138	0.273138	0.273138	0.273138	0.273138	0.273138	0.273138	0.273138	0.273138	0.273138	0.273138	0.273138	0.273138	0.273138	0.273138	0.273138	0.273138	0.273138	0.142749	0.273138	0.273138
0.273138	0.273138	0.273138	0.273138	0.0106497	0.273138	0.273138	0.273138	0.273138	0.273138	0.273138	0.0746044	0.273138	0.273138	0.273138	0.273138	0.273138	0.273138	0.273138	0.273138	0.273138	0.273138	0.142749	0.273138	0.273138	0.273138	0.273138	0.273138	0.273138	0.273138	0.273138	0.273138	0.273138	0.273138	0.273138	0.273138	0.273138	0.273138	0.273138	0.273138	0.273138	0.273138	0.273138	0.273138	0.273138	0.273138	0.273138	0.0389902	0.273138	0.273138
0.273138	0.273138	0.273138	0.273138	0.0106497	0.273138	0.273138	0.273138	0.273138	0.273138	0.273138	0.273138	1	1	0.273138	0.273138	0.273138	0.273138	0.273138	0.273138	0.273138	0.273138	0.522626	0.273138	0.273138	0.273138	0.273138	0.273138	0.273138	0.273138	0.273138	0.273138	0.273138	0.273138	0.273138	0.273138	0.273138	0.273138	0.273138	0.273138	0.273138	0.273138	0.273138	0.273138	0.273138	0.273138	0.273138	0.142749	0.273138	0.273138
0.273138	0.273138	0.273138	0.273138	0.0106497	0.273138	0.273138	0.273138	0.273138	0.273138	0.273138	0.273138	1	1	0.273138	0.273138	0.273138	0.273138	0.273138	0.273138	0.273138	0.273138	0.522626	0.273138	0.273138	0.273138	0.273138	0.273138	0.273138	0.273138	0.273138	0.273138	0.273138	0.273138	0.273138	0.273138	0.273138	0.273138	0.273138	0.273138	0.273138	0.273138	0.273138	0.273138	0.273138	0.273138	0.273138	0.142749	0.273138	0.273138
0.273138	0.273138	0.273138	0.273138	0.0106497	0.273138	0.273138	0.273138	0.273138	0.273138	0.273138	0.273138	1	1	0.273138	0.273138	0.273138	0.273138	0.273138	0.273138	0.273138	0.273138	0.522626	0.273138	0.273138	0.273138	0.273138	0.273138	0.273138	0.273138	0.273138	0.273138	0.273138	0.273138	0.273138	0.273138	0.273138	0.273138	0.273138	0.273138	0.273138	0.273138	0.273138	0.273138	0.273138	0.273138	0.273138	0.142749	0.273138	0.273138
0.522626	0.142749	0.142749	0.522626	0.0203773	0.142749	0.142749	0.142749	0.522626	0.522626	0.142749	0.522626	0.522626	0.522626	0.142749	0.522626	0.522626	0.522626	0.142749	0.142749	0.142749	0.142749	0.273138	0.522626	0.522626	0.522626	0.522626	0.522626	0.522626	0.522626	0.522626	0.522626	0.522626	0.522626	0.522626	0.522626	0.522626	0.522626	0.522626	0.522626	0.522626	0.522626	0.522626	0.522626	0.522626	0.522626	0.522626	0.273138	0.522626	0.142749
1	0.273138	0.273138	1	0.0389902	0.273138	0.273138	0.273138	1	1	0.273138	0.273138	0.273138	0.273138	0.273138	1	1	1	0.273138	0.273138	0.273138	0.273138	0.142749	1	1	1	1	1	1	1	1	1	1	1	1	1	1	1	1	1	1	1	1	1	1	1	1	0.142749	1	0.273138
1	0.273138	0.273138	1	0.0389902	0.273138	0.273138	0.273138	1	1	0.273138	0.273138	0.273138	0.273138	0.273138	1	1	1	0.273138	0.273138	0.273138	0.273138	0.142749	1	1	1	1	1	1	1	1	1	1	1	1	1	1	1	1	1	1	1	1	1	1	1	1	0.142749	1	0.273138
1	0.273138	0.273138	1	0.0389902	0.273138	0.273138	0.273138	1	1	0.273138	0.273138	0.273138	0.273138	0.273138	1	1	1	0.273138	0.273138	0.273138	0.273138	0.142749	1	1	1	1	1	1	1	1	1	1	1	1	1	1	1	1	1	1	1	1	1	1	1	1	0.142749	1	0.273138
1	0.273138	0.273138	1	0.0389902	0.273138	0.273138	0.273138	1	1	0.273138	0.273138	0.273138	0.273138	0.273138	1	1	1	0.273138	0.273138	0.273138	0.273138	0.142749	1	1	1	1	1	1	1	1	1	1	1	1	1	1	1	1	1	1	1	1	1	1	1	1	0.142749	1	0.273138
1	0.273138	0.273138	1	0.0389902	0.273138	0.273138	0.273138	1	1	0.273138	0.273138	0.273138	0.273138	0.273138	1	1	1	0.273138	0.273138	0.273138	0.273138	0.142749	1	1	1	1	1	1	1	1	1	1	1	1	1	1	1	1	1	1	1	1	1	1	1	1	0.142749	1	0.273138
1	0.273138	0.273138	1	0.0389902	0.273138	0.273138	0.273138	1	1	0.273138	0.273138	0.273138	0.273138	0.273138	1	1	1	0.273138	0.273138	0.273138	0.273138	0.142749	1	1	1	1	1	1	1	1	1	1	1	1	1	1	1	1	1	1	1	1	1	1	1	1	0.142749	1	0.273138
0.273138	1	0.273138	0.273138	0.0106497	0.273138	0.273138	1	0.273138	0.273138	0.273138	0.0746044	0.273138	0.273138	1	0.273138	0.273138	0.273138	1	0.273138	0.273138	1	0.142749	0.273138	0.273138	0.273138	0.273138	0.273138	0.273138	0.273138	0.273138	0.273138	0.273138	0.273138	0.273138	0.273138	0.273138	0.273138	0.273138	0.273138	0.273138	0.273138	0.273138	0.273138	0.273138	0.273138	0.273138	0.142749	0.273138	0.273138
0.142749	0.142749	0.142749	0.142749	0.00556582	0.522626	0.142749	0.142749	0.142749	0.142749	0.142749	0.142749	0.522626	0.522626	0.142749	0.142749	0.142749	0.142749	0.142749	0.142749	0.142749	0.142749	0.273138	0.142749	0.142749	0.142749	0.142749	0.142749	0.142749	0.142749	0.142749	0.142749	0.142749	0.142749	0.142749	0.142749	0.142749	0.142749	0.142749	0.142749	0.142749	0.142749	0.142749	0.142749	0.142749	0.142749	0.142749	0.0746044	0.142749	0.142749
1	0.273138	0.273138	1	0.0389902	0.273138	0.273138	0.273138	1	1	0.273138	0.273138	0.273138	0.273138	0.273138	1	1	1	0.273138	0.273138	0.273138	0.273138	0.142749	1	1	1	1	1	1	1	1	1	1	1	1	1	1	1	1	1	1	1	1	1	1	1	1	0.142749	1	0.273138
1	0.273138	0.273138	1	0.0389902	0.273138	0.273138	0.273138	1	1	0.273138	0.273138	0.273138	0.273138	0.273138	1	1	1	0.273138	0.273138	0.273138	0.273138	0.142749	1	1	1	1	1	1	1	1	1	1	1	1	1	1	1	1	1	1	1	1	1	1	1	1	0.142749	1	0.273138
0.273138	1	0.273138	0.273138	0.0106497	0.273138	0.273138	1	0.273138	0.273138	0.273138	0.0746044	0.273138	0.273138	1	0.273138	0.273138	0.273138	1	0.273138	0.273138	1	0.142749	0.273138	0.273138	0.273138	0.273138	0.273138	0.273138	0.273138	0.273138	0.273138	0.273138	0.273138	0.273138	0.273138	0.273138	0.273138	0.273138	0.273138	0.273138	0.273138	0.273138	0.273138	0.273138	0.273138	0.273138	0.142749	0.273138	0.273138
0.273138	0.273138	0.273138	0.273138	0.0106497	1	0.273138	0.273138	0.273138	0.273138	0.273138	0.0746044	0.273138	0.273138	0.273138	0.273138	0.273138	0.273138	0.273138	0.273138	0.273138	0.273138	0.142749	0.273138	0.273138	0.273138	0.273138	0.273138	0.273138	0.273138	0.273138	0.273138	0.273138	0.273138	0.273138	0.273138	0.273138	0.273138	0.273138	0.273138	0.273138	0.273138	0.273138	0.273138	0.273138	0.273138	0.273138	0.0389902	0.273138	0.273138
0.273138	0.273138	0.273138	0.273138	0.0106497	0.273138	0.273138	0.273138	0.273138	0.273138	0.273138	0.0746044	0.273138	0.273138	0.273138	0.273138	0.273138	0.273138	0.273138	0.273138	0.273138	0.273138	0.142749	0.273138	0.273138	0.273138	0.273138	0.273138	0.273138	0.273138	0.273138	0.273138	0.273138	0.273138	0.273138	0.273138	0.273138	0.273138	0.273138	0.273138	0.273138	0.273138	0.273138	0.273138	0.273138	0.273138	0.273138	0.0389902	0.273138	0.273138
1	0.273138	0.273138	1	0.0389902	0.273138	0.273138	0.273138	1	1	0.273138	0.273138	0.273138	0.273138	0.273138	1	1	1	0.273138	0.273138	0.273138	0.273138	0.142749	1	1	1	1	1	1	1	1	1	1	1	1	1	1	1	1	1	1	1	1	1	1	1	1	0.142749	1	0.273138
0.0746044	0.0746044	0.0203773	0.0746044	0.0106497	0.0203773	0.0203773	0.0746044	0.0746044	0.0746044	0.0203773	0.0746044	0.0746044	0.0746044	0.0746044	0.0746044	0.0746044	0.0746044	0.0746044	0.0203773	0.0203773	0.0746044	0.0389902	0.0746044	0.0746044	0.0746044	0.0746044	0.0746044	0.0746044	0.0746044	0.0746044	0.0746044	0.0746044	0.0746044	0.0746044	0.0746044	0.0746044	0.0746044	0.0746044	0.0746044	0.0746044	0.0746044	0.0746044	0.0746044	0.0746044	0.0746044	0.0746044	0.142749	0.0746044	0.0203773
0.273138	0.273138	0.273138	0.273138	0.0106497	0.273138	0.273138	0.273138	0.273138	0.273138	0.273138	0.273138	1	1	0.273138	0.273138	0.273138	0.273138	0.273138	0.273138	0.273138	0.273138	0.522626	0.273138	0.273138	0.273138	0.273138	0.273138	0.273138	0.273138	0.273138	0.273138	0.273138	0.273138	0.273138	0.273138	0.273138	0.273138	0.273138	0.273138	0.273138	0.273138	0.273138	0.273138	0.273138	0.273138	0.273138	0.142749	0.273138	0.273138
0.273138	0.273138	0.273138	0.273138	0.0106497	0.273138	0.273138	0.273138	0.273138	0.273138	0.273138	0.273138	1	1	0.273138	0.273138	0.273138	0.273138	0.273138	0.273138	0.273138	0.273138	0.522626	0.273138	0.273138	0.273138	0.273138	0.273138	0.273138	0.273138	0.273138	0.273138	0.273138	0.273138	0.273138	0.273138	0.273138	0.273138	0.273138	0.273138	0.273138	0.273138	0.273138	0.273138	0.273138	0.273138	0.273138	0.142749	0.273138	0.273138
0.273138	0.273138	0.273138	0.273138	0.0106497	0.273138	0.273138	0.273138	0.273138	0.273138	0.273138	0.273138	1	1	0.273138	0.273138	0.273138	0.273138	0.273138	0.273138	0.273138	0.273138	0.522626	0.273138	0.273138	0.273138	0.273138	0.273138	0.273138	0.273138	0.273138	0.273138	0.273138	0.273138	0.273138	0.273138	0.273138	0.273138	0.273138	0.273138	0.273138	0.273138	0.273138	0.273138	0.273138	0.273138	0.273138	0.142749	0.273138	0.273138
0.142749	0.142749	0.142749	0.142749	0.00556582	0.142749	0.142749	0.142749	0.142749	0.142749	0.142749	0.142749	0.522626	0.522626	0.142749	0.142749	0.142749	0.142749	0.142749	0.142749	0.142749	0.142749	0.273138	0.142749	0.142749	0.142749	0.142749	0.142749	0.142749	0.142749	0.142749	0.142749	0.142749	0.142749	0.142749	0.142749	0.142749	0.142749	0.142749	0.142749	0.142749	0.142749	0.142749	0.142749	0.142749	0.142749	0.142749	0.0746044	0.142749	0.522626
1	0.273138	0.273138	1	0.0389902	0.273138	0.273138	0.273138	1	1	0.273138	0.273138	0.273138	0.273138	0.273138	1	1	1	0.273138	0.273138	0.273138	0.273138	0.142749	1	1	1	1	1	1	1	1	1	1	1	1	1	1	1	1	1	1	1	1	1	1	1	1	0.142749	1	0.273138
1	0.273138	0.273138	1	0.0389902	0.273138	0.273138	0.273138	1	1	0.273138	0.273138	0.273138	0.273138	0.273138	1	1	1	0.273138	0.273138	0.273138	0.273138	0.142749	1	1	1	1	1	1	1	1	1	1	1	1	1	1	1	1	1	1	1	1	1	1	1	1	0.142749	1	0.273138
0.273138	0.273138	0.273138	0.273138	0.0106497	0.273138	0.273138	0.273138	0.273138	0.273138	0.273138	0.273138	0.273138	0.273138	0.273138	0.273138	0.273138	0.273138	0.273138	0.273138	0.273138	0.273138	0.142749	0.273138	0.273138	0.273138	0.273138	0.273138	0.273138	0.273138	0.273138	0.273138	0.273138	0.273138	0.273138	0.273138	0.273138	0.273138	0.273138	0.273138	0.273138	0.273138	0.273138	0.273138	0.273138	0.273138	0.273138	0.142749	0.273138	0.273138
1	0.273138	0.273138	1	0.0389902	0.273138	0.273138	0.273138	1	1	0.273138	0.273138	0.273138	0.273138	0.273138	1	1	1	0.273138	0.273138	0.273138	0.273138	0.142749	1	1	1	1	1	1	1	1	1	1	1	1	1	1	1	1	1	1	1	1	1	1	1	1	0.142749	1	0.273138
0.273138	0.273138	0.273138	0.273138	0.0106497	0.273138	0.273138	0.273138	0.273138	0.273138	0.273138	0.0746044	0.273138	0.273138	0.273138	0.273138	0.273138	0.273138	0.273138	0.273138	0.273138	0.273138	0.142749	0.273138	0.273138	0.273138	0.273138	0.273138	0.273138	0.273138	0.273138	0.273138	0.273138	0.273138	0.273138	0.273138	0.273138	0.273138	0.273138	0.273138	0.273138	0.273138	0.273138	0.273138	0.273138	0.273138	0.273138	0.0389902	0.273138	0.273138
1	0.273138	0.273138	1	0.0389902	0.273138	0.273138	0.273138	1	1	0.273138	0.273138	0.273138	0.273138	0.273138	1	1	1	0.273138	0.273138	0.273138	0.273138	0.142749	1	1	1	1	1	1	1	1	1	1	1	1	1	1	1	1	1	1	1	1	1	1	1	1	0.142749	1	0.273138
[truncated: 242 more columns]
