# Supplementary material for: LRLSHMDA: Laplacian Regularized Least Squares for Human Microbe–Disease Association prediction
Source: Sci Rep. 2017 Aug 8;7:7601. doi: 10.1038/s41598-017-08127-2 (PMC5548838; doi:10.1038/s41598-017-08127-2)
Supplement: Supplementary file 4 — Supplementary Table 3 [file 41598_2017_8127_MOESM4_ESM.xlsx]

## Sheet: Sheet1
1	0.840857	1	0.499907	0.594521	0.840857	0.840857	0.0963276	0.353455	0.840857	0.499907	0.840857	0.499907	0.272532	0.42035	0.771052	0.771052	1	1	0.840857	0.458406	0.840857	0.707041	0.0240729	0.840857	0.00425356	0.249907	0.840857	0.458406	0.385454	0.499907	0.840857	0.707041	0.771052	0.707041	4.74977e-07	0.385454	0.707041	0.840857
0.840857	1	0.840857	0.42035	0.707041	1	0.840857	0.0963276	0.353455	0.840857	0.499907	0.840857	0.499907	0.272532	0.42035	0.771052	0.916983	0.840857	0.840857	0.840857	0.458406	0.840857	0.707041	0.0240729	0.840857	0.00425356	0.249907	0.840857	0.458406	0.385454	0.499907	1	0.707041	0.771052	0.707041	4.74977e-07	0.385454	0.707041	0.840857
1	0.840857	1	0.499907	0.594521	0.840857	0.840857	0.0963276	0.353455	0.840857	0.499907	0.840857	0.499907	0.272532	0.42035	0.771052	0.771052	1	1	0.840857	0.458406	0.840857	0.707041	0.0240729	0.840857	0.00425356	0.249907	0.840857	0.458406	0.385454	0.499907	0.840857	0.707041	0.771052	0.707041	4.74977e-07	0.385454	0.707041	0.840857
0.499907	0.42035	0.499907	1	0.297205	0.42035	0.42035	0.0572688	0.249907	0.42035	0.353455	0.42035	0.499907	0.136241	0.210136	0.385454	0.385454	0.499907	0.499907	0.42035	0.272532	0.42035	0.42035	0.0202419	0.42035	0.00425356	0.210136	0.42035	0.272532	0.272532	0.353455	0.42035	0.42035	0.385454	0.353455	4.74977e-07	0.272532	0.42035	0.42035
0.594521	0.707041	0.594521	0.297205	1	0.707041	0.594521	0.0681076	0.249907	0.594521	0.353455	0.594521	0.353455	0.192691	0.42035	0.545165	0.648344	0.594521	0.594521	0.707041	0.324112	0.594521	0.499907	0.0170206	0.594521	0.00300744	0.176694	0.594521	0.385454	0.272532	0.353455	0.707041	0.499907	0.545165	0.499907	3.35828e-07	0.272532	0.499907	0.594521
0.840857	1	0.840857	0.42035	0.707041	1	0.840857	0.0963276	0.353455	0.840857	0.499907	0.840857	0.499907	0.272532	0.42035	0.771052	0.916983	0.840857	0.840857	0.840857	0.458406	0.840857	0.707041	0.0240729	0.840857	0.00425356	0.249907	0.840857	0.458406	0.385454	0.499907	1	0.707041	0.771052	0.707041	4.74977e-07	0.385454	0.707041	0.840857
0.840857	0.840857	0.840857	0.42035	0.594521	0.840857	1	0.0963276	0.353455	0.840857	0.594521	0.840857	0.499907	0.272532	0.42035	0.771052	0.771052	0.840857	0.840857	0.840857	0.458406	0.840857	0.707041	0.0240729	0.840857	0.00425356	0.249907	0.840857	0.458406	0.385454	0.499907	0.840857	0.707041	0.771052	0.707041	5.64872e-07	0.458406	0.707041	0.840857
0.0963276	0.0963276	0.0963276	0.0572688	0.0681076	0.0963276	0.0963276	1	0.0481549	0.0963276	0.0809978	0.0963276	0.0809978	0.0441572	0.0572688	0.0883308	0.0883308	0.0963276	0.0963276	0.0963276	0.0624535	0.0963276	0.0963276	0.00275777	0.0963276	0.00115923	0.0404914	0.0963276	0.0624535	0.0525145	0.0809978	0.0963276	0.0963276	0.0883308	0.0809978	1.53946e-07	0.0883308	0.0963276	0.0963276
0.353455	0.353455	0.353455	0.249907	0.249907	0.353455	0.353455	0.0481549	1	0.353455	0.297205	0.353455	0.297205	0.136241	0.176694	0.324112	0.324112	0.353455	0.353455	0.353455	0.22916	0.353455	0.42035	0.0240729	0.353455	0.00505859	0.176694	0.353455	0.272532	0.162026	0.297205	0.353455	0.297205	0.324112	0.297205	1.12995e-06	0.272532	0.353455	0.353455
0.840857	0.840857	0.840857	0.42035	0.594521	0.840857	0.840857	0.0963276	0.353455	1	0.499907	0.840857	0.499907	0.272532	0.42035	0.771052	0.771052	0.840857	0.840857	0.840857	0.458406	0.840857	0.707041	0.0286291	0.840857	0.00425356	0.249907	0.840857	0.458406	0.385454	0.499907	0.840857	0.707041	0.771052	0.707041	4.74977e-07	0.385454	0.707041	0.840857
0.499907	0.499907	0.499907	0.353455	0.353455	0.499907	0.594521	0.0809978	0.297205	0.499907	1	0.499907	0.42035	0.192691	0.249907	0.458406	0.458406	0.499907	0.499907	0.499907	0.324112	0.594521	0.42035	0.0202419	0.499907	0.00505859	0.210136	0.499907	0.385454	0.324112	0.353455	0.499907	0.499907	0.458406	0.42035	7.98924e-07	0.385454	0.42035	0.499907
0.840857	0.840857	0.840857	0.42035	0.594521	0.840857	0.840857	0.0963276	0.353455	0.840857	0.499907	1	0.499907	0.272532	0.42035	0.771052	0.771052	0.840857	0.840857	0.840857	0.458406	0.840857	0.707041	0.0286291	0.840857	0.00505859	0.297205	0.840857	0.458406	0.385454	0.499907	0.840857	0.707041	0.771052	0.707041	5.64872e-07	0.385454	0.707041	0.840857
0.499907	0.499907	0.499907	0.499907	0.353455	0.499907	0.499907	0.0809978	0.297205	0.499907	0.42035	0.499907	1	0.162026	0.353455	0.458406	0.458406	0.499907	0.499907	0.499907	0.324112	0.499907	0.499907	0.0240729	0.499907	0.006016	0.210136	0.499907	0.324112	0.324112	0.353455	0.499907	0.499907	0.458406	0.42035	6.71781e-07	0.385454	0.499907	0.499907
0.272532	0.272532	0.272532	0.136241	0.192691	0.272532	0.272532	0.0441572	0.136241	0.272532	0.192691	0.272532	0.162026	1	0.136241	0.249907	0.297205	0.272532	0.272532	0.272532	0.297205	0.272532	0.22916	0.0110352	0.272532	0.00327971	0.114559	0.272532	0.176694	0.12493	0.192691	0.272532	0.22916	0.249907	0.272532	3.07948e-07	0.176694	0.22916	0.272532
0.42035	0.42035	0.42035	0.210136	0.42035	0.42035	0.42035	0.0572688	0.176694	0.42035	0.249907	0.42035	0.353455	0.136241	1	0.385454	0.385454	0.42035	0.42035	0.499907	0.22916	0.42035	0.353455	0.0143119	0.42035	0.00252883	0.12493	0.42035	0.272532	0.192691	0.249907	0.42035	0.353455	0.385454	0.353455	2.82383e-07	0.22916	0.353455	0.42035
0.771052	0.771052	0.771052	0.385454	0.545165	0.771052	0.771052	0.0883308	0.324112	0.771052	0.458406	0.771052	0.458406	0.249907	0.385454	1	0.707041	0.771052	0.771052	0.771052	0.42035	0.771052	0.648344	0.0220745	0.771052	0.00390044	0.22916	0.771052	0.42035	0.353455	0.458406	0.771052	0.771052	0.707041	0.648344	5.17978e-07	0.353455	0.648344	0.771052
0.771052	0.916983	0.771052	0.385454	0.648344	0.916983	0.771052	0.0883308	0.324112	0.771052	0.458406	0.771052	0.458406	0.297205	0.385454	0.707041	1	0.771052	0.771052	0.771052	0.42035	0.771052	0.648344	0.0220745	0.771052	0.00390044	0.22916	0.771052	0.42035	0.353455	0.458406	0.916983	0.648344	0.707041	0.648344	4.35545e-07	0.353455	0.648344	0.771052
1	0.840857	1	0.499907	0.594521	0.840857	0.840857	0.0963276	0.353455	0.840857	0.499907	0.840857	0.499907	0.272532	0.42035	0.771052	0.771052	1	1	0.840857	0.458406	0.840857	0.707041	0.0240729	0.840857	0.00425356	0.249907	0.840857	0.458406	0.385454	0.499907	0.840857	0.707041	0.771052	0.707041	4.74977e-07	0.385454	0.707041	0.840857
1	0.840857	1	0.499907	0.594521	0.840857	0.840857	0.0963276	0.353455	0.840857	0.499907	0.840857	0.499907	0.272532	0.42035	0.771052	0.771052	1	1	0.840857	0.458406	0.840857	0.707041	0.0240729	0.840857	0.00425356	0.249907	0.840857	0.458406	0.385454	0.499907	0.840857	0.707041	0.771052	0.707041	4.74977e-07	0.385454	0.707041	0.840857
0.840857	0.840857	0.840857	0.42035	0.707041	0.840857	0.840857	0.0963276	0.353455	0.840857	0.499907	0.840857	0.499907	0.272532	0.499907	0.771052	0.771052	0.840857	0.840857	1	0.458406	0.840857	0.707041	0.0240729	0.840857	0.00425356	0.249907	0.840857	0.545165	0.385454	0.499907	0.840857	0.707041	0.771052	0.707041	4.74977e-07	0.385454	0.707041	0.840857
0.458406	0.458406	0.458406	0.272532	0.324112	0.458406	0.458406	0.0624535	0.22916	0.458406	0.324112	0.458406	0.324112	0.297205	0.22916	0.42035	0.42035	0.458406	0.458406	0.458406	1	0.458406	0.458406	0.0220745	0.458406	0.00390044	0.136241	0.458406	0.249907	0.249907	0.272532	0.458406	0.545165	0.42035	0.385454	7.326e-07	0.249907	0.458406	0.458406
0.840857	0.840857	0.840857	0.42035	0.594521	0.840857	0.840857	0.0963276	0.353455	0.840857	0.594521	0.840857	0.499907	0.272532	0.42035	0.771052	0.771052	0.840857	0.840857	0.840857	0.458406	1	0.707041	0.0286291	0.840857	0.00505859	0.249907	0.840857	0.458406	0.385454	0.499907	0.840857	0.707041	0.771052	0.707041	5.64872e-07	0.385454	0.707041	0.840857
0.707041	0.707041	0.707041	0.42035	0.499907	0.707041	0.707041	0.0963276	0.42035	0.707041	0.42035	0.707041	0.499907	0.22916	0.353455	0.648344	0.648344	0.707041	0.707041	0.707041	0.458406	0.707041	1	0.0286291	0.707041	0.00505859	0.297205	0.707041	0.385454	0.324112	0.594521	0.707041	0.594521	0.648344	0.594521	6.71781e-07	0.385454	0.840857	0.707041
0.0240729	0.0240729	0.0240729	0.0202419	0.0170206	0.0240729	0.0240729	0.00275777	0.0240729	0.0286291	0.0202419	0.0286291	0.0240729	0.0110352	0.0143119	0.0220745	0.0220745	0.0240729	0.0240729	0.0240729	0.0220745	0.0286291	0.0286291	1	0.0240729	0.00163955	0.0170206	0.0240729	0.0185615	0.0131237	0.0170206	0.0240729	0.0240729	0.0220745	0.0240729	9.15238e-08	0.0185615	0.0286291	0.0240729
0.840857	0.840857	0.840857	0.42035	0.594521	0.840857	0.840857	0.0963276	0.353455	0.840857	0.499907	0.840857	0.499907	0.272532	0.42035	0.771052	0.771052	0.840857	0.840857	0.840857	0.458406	0.840857	0.707041	0.0240729	1	0.00425356	0.249907	0.840857	0.458406	0.385454	0.499907	0.840857	0.707041	0.771052	0.707041	4.74977e-07	0.385454	0.707041	0.840857
0.00425356	0.00425356	0.00425356	0.00425356	0.00300744	0.00425356	0.00425356	0.00115923	0.00505859	0.00425356	0.00505859	0.00505859	0.006016	0.00327971	0.00252883	0.00390044	0.00390044	0.00425356	0.00425356	0.00425356	0.00390044	0.00505859	0.00505859	0.00163955	0.00425356	1	0.00252883	0.00425356	0.00275777	0.00463864	0.00357663	0.00425356	0.00425356	0.00390044	0.00425356	1.29446e-07	0.00551656	0.00425356	0.00425356
0.249907	0.249907	0.249907	0.210136	0.176694	0.249907	0.249907	0.0404914	0.176694	0.249907	0.210136	0.297205	0.210136	0.114559	0.12493	0.22916	0.22916	0.249907	0.249907	0.249907	0.136241	0.249907	0.297205	0.0170206	0.249907	0.00252883	1	0.249907	0.192691	0.114559	0.297205	0.249907	0.210136	0.22916	0.353455	4.74977e-07	0.192691	0.297205	0.249907
0.840857	0.840857	0.840857	0.42035	0.594521	0.840857	0.840857	0.0963276	0.353455	0.840857	0.499907	0.840857	0.499907	0.272532	0.42035	0.771052	0.771052	0.840857	0.840857	0.840857	0.458406	0.840857	0.707041	0.0240729	0.840857	0.00425356	0.249907	1	0.458406	0.385454	0.499907	0.840857	0.707041	0.771052	0.707041	4.74977e-07	0.385454	0.707041	0.840857
0.458406	0.458406	0.458406	0.272532	0.385454	0.458406	0.458406	0.0624535	0.272532	0.458406	0.385454	0.458406	0.324112	0.176694	0.272532	0.42035	0.42035	0.458406	0.458406	0.545165	0.249907	0.458406	0.385454	0.0185615	0.458406	0.00275777	0.192691	0.458406	1	0.210136	0.324112	0.458406	0.385454	0.42035	0.385454	3.66232e-07	0.297205	0.385454	0.458406
0.385454	0.385454	0.385454	0.272532	0.272532	0.385454	0.385454	0.0525145	0.162026	0.385454	0.324112	0.385454	0.324112	0.12493	0.192691	0.353455	0.353455	0.385454	0.385454	0.385454	0.249907	0.385454	0.324112	0.0131237	0.385454	0.00463864	0.114559	0.385454	0.210136	1	0.272532	0.385454	0.385454	0.353455	0.324112	5.17978e-07	0.176694	0.324112	0.385454
0.499907	0.499907	0.499907	0.353455	0.353455	0.499907	0.499907	0.0809978	0.297205	0.499907	0.353455	0.499907	0.353455	0.192691	0.249907	0.458406	0.458406	0.499907	0.499907	0.499907	0.272532	0.499907	0.594521	0.0170206	0.499907	0.00357663	0.297205	0.499907	0.324112	0.272532	1	0.499907	0.42035	0.458406	0.42035	5.64872e-07	0.324112	0.594521	0.499907
0.840857	1	0.840857	0.42035	0.707041	1	0.840857	0.0963276	0.353455	0.840857	0.499907	0.840857	0.499907	0.272532	0.42035	0.771052	0.916983	0.840857	0.840857	0.840857	0.458406	0.840857	0.707041	0.0240729	0.840857	0.00425356	0.249907	0.840857	0.458406	0.385454	0.499907	1	0.707041	0.771052	0.707041	4.74977e-07	0.385454	0.707041	0.840857
0.707041	0.707041	0.707041	0.42035	0.499907	0.707041	0.707041	0.0963276	0.297205	0.707041	0.499907	0.707041	0.499907	0.22916	0.353455	0.771052	0.648344	0.707041	0.707041	0.707041	0.545165	0.707041	0.594521	0.0240729	0.707041	0.00425356	0.210136	0.707041	0.385454	0.385454	0.42035	0.707041	1	0.648344	0.594521	5.64872e-07	0.385454	0.707041	0.707041
0.771052	0.771052	0.771052	0.385454	0.545165	0.771052	0.771052	0.0883308	0.324112	0.771052	0.458406	0.771052	0.458406	0.249907	0.385454	0.707041	0.707041	0.771052	0.771052	0.771052	0.42035	0.771052	0.648344	0.0220745	0.771052	0.00390044	0.22916	0.771052	0.42035	0.353455	0.458406	0.771052	0.648344	1	0.648344	4.35545e-07	0.353455	0.648344	0.771052
0.707041	0.707041	0.707041	0.353455	0.499907	0.707041	0.707041	0.0809978	0.297205	0.707041	0.42035	0.707041	0.42035	0.272532	0.353455	0.648344	0.648344	0.707041	0.707041	0.707041	0.385454	0.707041	0.594521	0.0240729	0.707041	0.00425356	0.353455	0.707041	0.385454	0.324112	0.42035	0.707041	0.594521	0.648344	1	4.74977e-07	0.324112	0.594521	0.707041
4.74977e-07	4.74977e-07	4.74977e-07	4.74977e-07	3.35828e-07	4.74977e-07	5.64872e-07	1.53946e-07	1.12995e-06	4.74977e-07	7.98924e-07	5.64872e-07	6.71781e-07	3.07948e-07	2.82383e-07	5.17978e-07	4.35545e-07	4.74977e-07	4.74977e-07	4.74977e-07	7.326e-07	5.64872e-07	6.71781e-07	9.15238e-08	4.74977e-07	1.29446e-07	4.74977e-07	4.74977e-07	3.66232e-07	5.17978e-07	5.64872e-07	4.74977e-07	5.64872e-07	4.35545e-07	4.74977e-07	1	5.17978e-07	5.64872e-07	4.74977e-07
0.385454	0.385454	0.385454	0.272532	0.272532	0.385454	0.458406	0.0883308	0.272532	0.385454	0.385454	0.385454	0.385454	0.176694	0.22916	0.353455	0.353455	0.385454	0.385454	0.385454	0.249907	0.385454	0.385454	0.0185615	0.385454	0.00551656	0.192691	0.385454	0.297205	0.176694	0.324112	0.385454	0.385454	0.353455	0.324112	5.17978e-07	1	0.458406	0.385454
0.707041	0.707041	0.707041	0.42035	0.499907	0.707041	0.707041	0.0963276	0.353455	0.707041	0.42035	0.707041	0.499907	0.22916	0.353455	0.648344	0.648344	0.707041	0.707041	0.707041	0.458406	0.707041	0.840857	0.0286291	0.707041	0.00425356	0.297205	0.707041	0.385454	0.324112	0.594521	0.707041	0.707041	0.648344	0.594521	5.64872e-07	0.458406	1	0.707041
0.840857	0.840857	0.840857	0.42035	0.594521	0.840857	0.840857	0.0963276	0.353455	0.840857	0.499907	0.840857	0.499907	0.272532	0.42035	0.771052	0.771052	0.840857	0.840857	0.840857	0.458406	0.840857	0.707041	0.0240729	0.840857	0.00425356	0.249907	0.840857	0.458406	0.385454	0.499907	0.840857	0.707041	0.771052	0.707041	4.74977e-07	0.385454	0.707041	1
