# Supplementary material for: LRLSHMDA: Laplacian Regularized Least Squares for Human Microbe–Disease Association prediction
Source: Sci Rep. 2017 Aug 8;7:7601. doi: 10.1038/s41598-017-08127-2 (PMC5548838; doi:10.1038/s41598-017-08127-2)
Supplement: Supplementary file 5 — Supplementary Table 4 [file 41598_2017_8127_MOESM5_ESM.xlsx]

## Sheet: Sheet1
Rank	Asthma		Colorectal carcinoma		COPD
	Microbe	Evidence	Microbe	Evidence	Microbe	Evidence
1	Propionibacterium	unconfirmed	Helicobacter pylori	PMID:11774957	Lysobacter	unconfirmed
2	Propionibacterium acnes	PMID: 15626254	Eubacterium eligens	PMID: 7574628	Rickettsiales	unconfirmed
3	Enterobacter aerogenes	unconfirmed	Eubacterium rectale	PMID: 7574628	Streptococcus mitis	PMID: 19329187
4	Enterobacter hormaechei	unconfirmed	Faecalibacterium	PMID: 21850056	Xanthomonas	unconfirmed
5	Klebsiella pneumoniae	unconfirmed	Odoribacter	unconfirmed	Helicobacter pylori	PMID:15733502
6	Shigella dysenteriae	unconfirmed	Phascolarctobacterium	unconfirmed	Comamonadaceae	PMID:20141328
7	Pseudomonas	PMID:9294308	Roseburia	PMID: 21850056	Oxalobacteraceae	unconfirmed
8	Oxalobacter formigenes	unconfirmed	Subdoligranulum	unconfirmed	Sphingomonadaceae	PMID:26852737
9	Prevotella copri	PMID: 26220531	Acetonema	unconfirmed	Clostridium difficile	PMID:15655746
10	Tropheryma whipplei	PMID: 26220531	Actinobacillus	unconfirmed	Oxalobacter formigenes	unconfirmed
