# Supplementary material for: LRLSHMDA: Laplacian Regularized Least Squares for Human Microbe–Disease Association prediction
Source: Sci Rep. 2017 Aug 8;7:7601. doi: 10.1038/s41598-017-08127-2 (PMC5548838; doi:10.1038/s41598-017-08127-2)
Supplement: Supplementary file 6 — Supplementary Table 5 [file 41598_2017_8127_MOESM6_ESM.xlsx]

## Sheet: Sheet1
Allergic asthma	Clostridium difficile
Allergic asthma	Proteobacteria
Allergic asthma	Prevotella
Allergic asthma	Clostridium coccoides
Allergic asthma	Actinobacteria
Allergic asthma	Staphylococcus aureus
Allergic asthma	Bifidobacterium
Allergic asthma	Bacteroidetes
Allergic asthma	Clostridia
Allergic asthma	Firmicutes
Allergic asthma	Bacteroides
Allergic asthma	Lachnospiraceae
Allergic asthma	Veillonella
Allergic asthma	Escherichia coli
Allergic asthma	Prevotella copri
Allergic asthma	Oxalobacter formigenes
Allergic asthma	Tropheryma whipplei
Allergic asthma	Collinsella aerofaciens
Allergic asthma	Enterobacteriaceae
Allergic asthma	Acinetobacter
Allergic asthma	Corynebacterium
Allergic asthma	Desulfovibrio
Allergic asthma	Haemophilus
Allergic asthma	Enterococcus
Allergic asthma	Klebsiella
Allergic asthma	Stenotrophomonas maltophilia
Allergic asthma	Staphylococcus
Allergic asthma	Lactobacillus
Allergic asthma	Dietzia maris
Allergic asthma	Staphylococcus epidermidis
Allergic asthma	Burkholderia
Allergic asthma	Streptococcus
Allergic asthma	Fusobacterium
Allergic asthma	Comamonadaceae
Allergic asthma	Oxalobacteraceae
Allergic asthma	Sphingomonadaceae
Allergic asthma	Propionibacterium
Allergic asthma	Propionibacterium acnes
Allergic asthma	Pseudomonas
Allergic asthma	Fusobacterium nucleatum
Allergic asthma	Clostridium leptum
Allergic asthma	Bacteroides ovatus
Allergic asthma	Bacteroides vulgatus
Allergic asthma	Bacteroides uniformis
Allergic asthma	Alcaligenaceae
Allergic asthma	Coriobacteriaceae
Allergic asthma	Erysipelotrichaceae
Allergic asthma	Methanobrevibacter smithii
Allergic asthma	Prevotellaceae
Allergic asthma	Bacteroides fragilis
Allergic asthma	Lysobacter
Allergic asthma	Rickettsiales
Allergic asthma	Streptococcus mitis
Allergic asthma	Xanthomonas
Allergic asthma	Coxiellaceae
Allergic asthma	Faecalibacterium prausnitzii
Allergic asthma	Betaproteobacteria
Allergic asthma	Clostridium
Allergic asthma	Bacilli
Allergic asthma	Actinomyces
Allergic asthma	Porphyromonas gingivalis
Allergic asthma	Selenomonas
Allergic asthma	Treponema
Allergic asthma	Tannerella
Allergic asthma	Porphyromonas
Allergic asthma	Verrucomicrobiaceae
Allergic asthma	Rikenellaceae
Allergic asthma	Ruminococcaceae
Allergic asthma	Porphyromonadaceae
Allergic asthma	Alistipes
Allergic asthma	Parabacteroides
Allergic asthma	Bacteroidaceae
Allergic asthma	Bacteroidales
Allergic asthma	Enterococcus faecium
Allergic asthma	Erysipelotrichales
Allergic asthma	Clostridiales
Allergic asthma	Fusobacteriaceae
Allergic asthma	Veillonellaceae
Allergic asthma	Enterobacter aerogenes
Allergic asthma	Enterobacter hormaechei
Allergic asthma	Klebsiella pneumoniae
Allergic asthma	Shigella dysenteriae
Allergic asthma	Gammaproteobacteria
Allergic asthma	Citrobacter
Allergic asthma	Aerococcus
Allergic asthma	Atopobium
Allergic asthma	Atopobium vaginae
Allergic asthma	Candidate division TM7
Allergic asthma	Eggerthella
Allergic asthma	Gardnerella
Allergic asthma	Gardnerella vaginalis
Allergic asthma	Lactobacillus crispatus
Allergic asthma	Lactobacillus iners
Allergic asthma	Leptotrichia
Allergic asthma	Leptotrichia amnionii
Allergic asthma	Mobiluncus
Allergic asthma	Olsenella
Allergic asthma	Papillibacter
Allergic asthma	Porphyromonas uenonis
Allergic asthma	Streptobacillus
Allergic asthma	Acidobacteriaceae
Allergic asthma	Aeromonadaceae
Allergic asthma	Alteromonadaceae
Allergic asthma	Anaerovorax
Allergic asthma	Bacillaceae
Allergic asthma	Bifidobacterium catenulatum
Allergic asthma	Cellulomonadaceae
Allergic asthma	Clostridiaceae
Allergic asthma	Clostridium cocleatum
Allergic asthma	Desulfobacteraceae
Allergic asthma	Desulfovibrionaceae
Allergic asthma	Nitrospiraceae
Allergic asthma	Paenibacillaceae
Allergic asthma	Peptostreptococcaceae
Allergic asthma	Polyangiaceae
Allergic asthma	Promicromonosporaceae
Allergic asthma	Ruminococcus productus
Allergic asthma	Syntrophobacteraceae
Allergic asthma	Thiotrichaceae
Allergic asthma	Alistipes finegoldii
Allergic asthma	Alistipes putredinis
Allergic asthma	Bacteroides eggerthii
Allergic asthma	Bacteroides finegoldii
Allergic asthma	Bacteroides sp. D20
Allergic asthma	Bilophila
Allergic asthma	Bilophila wadsworthia
Allergic asthma	Enterococcus faecalis
Allergic asthma	Eubacterium hallii
Allergic asthma	Holdemania
Allergic asthma	Lachnospira
Allergic asthma	Lactobacillus salivarius
Allergic asthma	Odoribacter splanchnicus
Allergic asthma	Parabacteroides distasonis
Allergic asthma	Parabacteroides merdae
Allergic asthma	Roseburia hominis
Allergic asthma	Roseburia intestinalis
Allergic asthma	Ruminococcus gnavus
Allergic asthma	Streptococcus anginosus
Allergic asthma	Streptococcus parasanguinis
Allergic asthma	Streptococcus salivarius
Allergic asthma	Streptococcus vestibularis
Allergic asthma	Veillonella atypica
Allergic asthma	Veillonella dispar
Allergic asthma	Veillonella parvula
Allergic asthma	Megasphaera
Allergic asthma	Acetonema
Allergic asthma	Actinobacillus
Allergic asthma	Aggregatibacter
Allergic asthma	Akkermansia
Allergic asthma	Anaerofilum
Allergic asthma	Anaerostipes
Allergic asthma	Anaerotruncus
Allergic asthma	Bacillus
Allergic asthma	Bacterium 08.96.4
Allergic asthma	Bacterium ASF500
Allergic asthma	Bacterium B4C2-5
Allergic asthma	Bacterium Ba2
Allergic asthma	Bacterium C15
Allergic asthma	Bacterium G100VIII
Allergic asthma	Bacterium ic1214
Allergic asthma	Bacterium ic1258
Allergic asthma	Bacterium ic1292
Allergic asthma	Bacterium ic1296
Allergic asthma	Bacterium ic1311
Allergic asthma	Bacterium ic1379
Allergic asthma	Bacterium ic1391
Allergic asthma	Bacterium MB7-1
Allergic asthma	Bacterium mpn-isolate group 19
Allergic asthma	Bacterium mpn-isolate group 22
Allergic asthma	Bacterium mpn-isolate group 24
Allergic asthma	Bacterium mpn-isolate group 27
Allergic asthma	Bacterium mpn-isolate group 5
Allergic asthma	Bacterium 'New Zealand B'
Allergic asthma	Bacterium str. 31285
Allergic asthma	Bacterium YE62
Allergic asthma	Bacterium YE64
Allergic asthma	Bacteroidaceae bacterium Smarlab 3301643
Allergic asthma	Bacteroides sp. CJ78
Allergic asthma	Bacteroides thetaiotaomicron
Allergic asthma	Bovine rumen bacterium JPR13
Allergic asthma	Brenneria
Allergic asthma	Burkholderiales bacterium Smarlab 3302047
Allergic asthma	Butyrate-producing bacterium ART55/1
Allergic asthma	Butyrate-producing bacterium L1-810
Allergic asthma	Butyrate-producing bacterium L1-952
Allergic asthma	Butyrate-producing bacterium L2-50
Allergic asthma	Butyrate-producing bacterium M104/1
Allergic asthma	Butyrate-producing bacterium M21/2
Allergic asthma	Butyrate-producing bacterium M50/1
Allergic asthma	Butyrate-producing bacterium P607
Allergic asthma	Butyrate-producing bacterium PH05YB02
Allergic asthma	Butyrate-producing bacterium Ph07AY02
Allergic asthma	Butyrate-producing bacterium PH07AY3
Allergic asthma	Butyrate-producing bacterium PH07AY5
Allergic asthma	Butyrate-producing bacterium PH07BY04
Allergic asthma	Butyrate-producing bacterium SL6/1/1
Allergic asthma	Butyrate-producing bacterium SM4/1
Allergic asthma	Butyrate-producing bacterium SR1/1
Allergic asthma	Butyrate-producing bacterium SR1/5
Allergic asthma	Butyrate-producing bacterium SS2/1
Allergic asthma	Butyrate-producing bacterium SSC/2
Allergic asthma	Butyrate-producing bacterium T2-132
Allergic asthma	Clostridia bacterium TSW07CA7
Allergic asthma	Clostridiaceae bacterium bSSV31
Allergic asthma	Clostridiaceae bacterium LEMV63
Allergic asthma	Clostridiaceae bacterium SH032
Allergic asthma	Clostridiaceae bacterium SK061
Allergic asthma	Clostridiales bacterium 80/3
Allergic asthma	Clostridiales bacterium A2-162
Allergic asthma	Clostridiales bacterium AHT16
Allergic asthma	Clostridiales bacterium L2-14
Allergic asthma	Clostridium innocuum
Allergic asthma	Clostridium ramosum
Allergic asthma	Clostridium spiroforme
Allergic asthma	Collinsella
Allergic asthma	Coprobacillus
Allergic asthma	Cronobacter
Allergic asthma	Dehalobacterium
Allergic asthma	Desulfotomaculum
Allergic asthma	Dialister
Allergic asthma	Dysgonomonas
Allergic asthma	Edwardsiella
Allergic asthma	Enterobacter
Allergic asthma	Erwinia
Allergic asthma	Erysipelothrix
Allergic asthma	Escherichia
Allergic asthma	Eubacterium tortuosum
Allergic asthma	Firmicutes bacterium EG14
Allergic asthma	Firmicutes str. C29
Allergic asthma	Gram-negative bacterium cL10-2b-4
Allergic asthma	Hafnia
Allergic asthma	Human intestinal firmicute CB47
Allergic asthma	Human intestinal firmicute CO13
Allergic asthma	Human intestinal firmicute CO19
Allergic asthma	Human intestinal firmicute CO2
Allergic asthma	Human intestinal firmicute CO35
Allergic asthma	Human intestinal firmicute CO4
Allergic asthma	Human intestinal firmicute CS26
Allergic asthma	Lachnobacterium
Allergic asthma	Lachnospiraceae bacterium A2
Allergic asthma	Lactococcus
Allergic asthma	Mannheimia
Allergic asthma	Mastodon intestinal bacterium AN-22-6
Allergic asthma	Mogibacterium
Allergic asthma	Oligella
Allergic asthma	Oscillibacter
Allergic asthma	Oscillospira
Allergic asthma	Oscillospiraceae bacterium NML 061048
Allergic asthma	Pantoea
Allergic asthma	Pasteurella
Allergic asthma	Pectobacterium
Allergic asthma	Peptostreptococcus
Allergic asthma	Pusillimonas
Allergic asthma	Rumen bacterium 8/94-32
Allergic asthma	Rumen bacterium R-7
Allergic asthma	Rumen bacterium R-9
Allergic asthma	Salmonella
Allergic asthma	Segmented filamentous bacterium
Allergic asthma	Serratia
Allergic asthma	Shigella
Allergic asthma	Solobacterium
Allergic asthma	Sutterella
Allergic asthma	Swine fecal bacterium FPC67
Allergic asthma	Swine fecal bacterium FPC70
Allergic asthma	Swine fecal bacterium RF3E-Xyl1
Allergic asthma	Swine fecal bacterium SD-Pec1
Allergic asthma	Swine manure pit bacterium PPC108
Allergic asthma	Tenericutes
Allergic asthma	Terrahaemophilus
Allergic asthma	Unidentified bacterium ZF3
Allergic asthma	Verrucomicrobia
Allergic asthma	Verrucomicrobia bacterium MS-F-88
Allergic asthma	Vibrio
Allergic asthma	Yersinia
Allergic asthma	Shuttleworthia
Allergic asthma	Coprococcus
Allergic asthma	Dorea
Allergic asthma	Haemophilus parainfluenzae
Allergic asthma	Pasteurellaceae
Allergic asthma	Ruminococcus
Allergic asthma	Streptococcaceae
Allergic asthma	Fusobacteria
Allergic asthma	Eubacteriaceae
Allergic asthma	Eubacterium eligens
Allergic asthma	Eubacterium rectale
Allergic asthma	Faecalibacterium
Allergic asthma	Odoribacter
Allergic asthma	Phascolarctobacterium
Allergic asthma	Roseburia
Allergic asthma	Subdoligranulum
Allergic asthma	Eubacterium
Allergic sensitization	Helicobacter pylori
Allergic sensitization	Proteobacteria
Allergic sensitization	Staphylococcus aureus
Allergic sensitization	Prevotella
Allergic sensitization	Clostridium coccoides
Allergic sensitization	Actinobacteria
Allergic sensitization	Bifidobacterium
Allergic sensitization	Bacteroidetes
Allergic sensitization	Clostridia
Allergic sensitization	Firmicutes
Allergic sensitization	Bacteroides
Allergic sensitization	Lachnospiraceae
Allergic sensitization	Stenotrophomonas maltophilia
Allergic sensitization	Escherichia coli
Allergic sensitization	Veillonella
Allergic sensitization	Prevotella copri
Allergic sensitization	Oxalobacter formigenes
Allergic sensitization	Tropheryma whipplei
Allergic sensitization	Collinsella aerofaciens
Allergic sensitization	Enterobacteriaceae
Allergic sensitization	Dietzia maris
Allergic sensitization	Staphylococcus epidermidis
Allergic sensitization	Acinetobacter
Allergic sensitization	Corynebacterium
Allergic sensitization	Desulfovibrio
Allergic sensitization	Enterococcus
Allergic sensitization	Klebsiella
Allergic sensitization	Lactobacillus
Allergic sensitization	Haemophilus
Allergic sensitization	Staphylococcus
Allergic sensitization	Burkholderia
Allergic sensitization	Streptococcus
Allergic sensitization	Fusobacterium
Allergic sensitization	Propionibacterium
Allergic sensitization	Propionibacterium acnes
Allergic sensitization	Fusobacterium nucleatum
Allergic sensitization	Pseudomonas
Allergic sensitization	Clostridium leptum
Allergic sensitization	Bacteroides ovatus
Allergic sensitization	Bacteroides vulgatus
Allergic sensitization	Bacteroides uniformis
Allergic sensitization	Alcaligenaceae
Allergic sensitization	Coriobacteriaceae
Allergic sensitization	Erysipelotrichaceae
Allergic sensitization	Methanobrevibacter smithii
Allergic sensitization	Prevotellaceae
Allergic sensitization	Bacteroides fragilis
Allergic sensitization	Comamonadaceae
Allergic sensitization	Oxalobacteraceae
Allergic sensitization	Sphingomonadaceae
Allergic sensitization	Lysobacter
Allergic sensitization	Rickettsiales
Allergic sensitization	Streptococcus mitis
Allergic sensitization	Xanthomonas
Allergic sensitization	Coxiellaceae
Allergic sensitization	Faecalibacterium prausnitzii
Allergic sensitization	Betaproteobacteria
Allergic sensitization	Clostridium
Allergic sensitization	Bacilli
Allergic sensitization	Actinomyces
Allergic sensitization	Porphyromonas gingivalis
Allergic sensitization	Selenomonas
Allergic sensitization	Treponema
Allergic sensitization	Tannerella
Allergic sensitization	Porphyromonas
Allergic sensitization	Verrucomicrobiaceae
Allergic sensitization	Rikenellaceae
Allergic sensitization	Ruminococcaceae
Allergic sensitization	Porphyromonadaceae
Allergic sensitization	Alistipes
Allergic sensitization	Parabacteroides
Allergic sensitization	Bacteroidaceae
Allergic sensitization	Bacteroidales
Allergic sensitization	Enterococcus faecium
Allergic sensitization	Erysipelotrichales
Allergic sensitization	Clostridiales
Allergic sensitization	Fusobacteriaceae
Allergic sensitization	Veillonellaceae
Allergic sensitization	Enterobacter aerogenes
Allergic sensitization	Enterobacter hormaechei
Allergic sensitization	Klebsiella pneumoniae
Allergic sensitization	Shigella dysenteriae
Allergic sensitization	Gammaproteobacteria
Allergic sensitization	Citrobacter
Allergic sensitization	Aerococcus
Allergic sensitization	Atopobium
Allergic sensitization	Atopobium vaginae
Allergic sensitization	Candidate division TM7
Allergic sensitization	Eggerthella
Allergic sensitization	Gardnerella
Allergic sensitization	Gardnerella vaginalis
Allergic sensitization	Lactobacillus crispatus
Allergic sensitization	Lactobacillus iners
Allergic sensitization	Leptotrichia
Allergic sensitization	Leptotrichia amnionii
Allergic sensitization	Mobiluncus
Allergic sensitization	Olsenella
Allergic sensitization	Papillibacter
Allergic sensitization	Porphyromonas uenonis
Allergic sensitization	Streptobacillus
Allergic sensitization	Acidobacteriaceae
Allergic sensitization	Aeromonadaceae
Allergic sensitization	Alteromonadaceae
Allergic sensitization	Anaerovorax
Allergic sensitization	Bacillaceae
Allergic sensitization	Bifidobacterium catenulatum
Allergic sensitization	Cellulomonadaceae
Allergic sensitization	Clostridiaceae
Allergic sensitization	Clostridium cocleatum
Allergic sensitization	Desulfobacteraceae
Allergic sensitization	Desulfovibrionaceae
Allergic sensitization	Nitrospiraceae
Allergic sensitization	Paenibacillaceae
Allergic sensitization	Peptostreptococcaceae
Allergic sensitization	Polyangiaceae
Allergic sensitization	Promicromonosporaceae
Allergic sensitization	Ruminococcus productus
Allergic sensitization	Syntrophobacteraceae
Allergic sensitization	Thiotrichaceae
Allergic sensitization	Alistipes finegoldii
Allergic sensitization	Alistipes putredinis
Allergic sensitization	Bacteroides eggerthii
Allergic sensitization	Bacteroides finegoldii
Allergic sensitization	Bacteroides sp. D20
Allergic sensitization	Bilophila
Allergic sensitization	Bilophila wadsworthia
Allergic sensitization	Enterococcus faecalis
Allergic sensitization	Eubacterium hallii
Allergic sensitization	Holdemania
Allergic sensitization	Lachnospira
Allergic sensitization	Lactobacillus salivarius
Allergic sensitization	Odoribacter splanchnicus
Allergic sensitization	Parabacteroides distasonis
Allergic sensitization	Parabacteroides merdae
Allergic sensitization	Roseburia hominis
Allergic sensitization	Roseburia intestinalis
Allergic sensitization	Ruminococcus gnavus
Allergic sensitization	Streptococcus anginosus
Allergic sensitization	Streptococcus parasanguinis
Allergic sensitization	Streptococcus salivarius
Allergic sensitization	Streptococcus vestibularis
Allergic sensitization	Veillonella atypica
Allergic sensitization	Veillonella dispar
Allergic sensitization	Veillonella parvula
Allergic sensitization	Megasphaera
Allergic sensitization	Acetonema
Allergic sensitization	Actinobacillus
Allergic sensitization	Aggregatibacter
Allergic sensitization	Akkermansia
Allergic sensitization	Anaerofilum
Allergic sensitization	Anaerostipes
Allergic sensitization	Anaerotruncus
Allergic sensitization	Bacillus
Allergic sensitization	Bacterium 08.96.4
Allergic sensitization	Bacterium ASF500
Allergic sensitization	Bacterium B4C2-5
Allergic sensitization	Bacterium Ba2
Allergic sensitization	Bacterium C15
Allergic sensitization	Bacterium G100VIII
Allergic sensitization	Bacterium ic1214
Allergic sensitization	Bacterium ic1258
Allergic sensitization	Bacterium ic1292
Allergic sensitization	Bacterium ic1296
Allergic sensitization	Bacterium ic1311
Allergic sensitization	Bacterium ic1379
Allergic sensitization	Bacterium ic1391
Allergic sensitization	Bacterium MB7-1
Allergic sensitization	Bacterium mpn-isolate group 19
Allergic sensitization	Bacterium mpn-isolate group 22
Allergic sensitization	Bacterium mpn-isolate group 24
Allergic sensitization	Bacterium mpn-isolate group 27
Allergic sensitization	Bacterium mpn-isolate group 5
Allergic sensitization	Bacterium 'New Zealand B'
Allergic sensitization	Bacterium str. 31285
Allergic sensitization	Bacterium YE62
Allergic sensitization	Bacterium YE64
Allergic sensitization	Bacteroidaceae bacterium Smarlab 3301643
Allergic sensitization	Bacteroides sp. CJ78
Allergic sensitization	Bacteroides thetaiotaomicron
Allergic sensitization	Bovine rumen bacterium JPR13
Allergic sensitization	Brenneria
Allergic sensitization	Burkholderiales bacterium Smarlab 3302047
Allergic sensitization	Butyrate-producing bacterium ART55/1
Allergic sensitization	Butyrate-producing bacterium L1-810
Allergic sensitization	Butyrate-producing bacterium L1-952
Allergic sensitization	Butyrate-producing bacterium L2-50
Allergic sensitization	Butyrate-producing bacterium M104/1
Allergic sensitization	Butyrate-producing bacterium M21/2
Allergic sensitization	Butyrate-producing bacterium M50/1
Allergic sensitization	Butyrate-producing bacterium P607
Allergic sensitization	Butyrate-producing bacterium PH05YB02
Allergic sensitization	Butyrate-producing bacterium Ph07AY02
Allergic sensitization	Butyrate-producing bacterium PH07AY3
Allergic sensitization	Butyrate-producing bacterium PH07AY5
Allergic sensitization	Butyrate-producing bacterium PH07BY04
Allergic sensitization	Butyrate-producing bacterium SL6/1/1
Allergic sensitization	Butyrate-producing bacterium SM4/1
Allergic sensitization	Butyrate-producing bacterium SR1/1
Allergic sensitization	Butyrate-producing bacterium SR1/5
Allergic sensitization	Butyrate-producing bacterium SS2/1
Allergic sensitization	Butyrate-producing bacterium SSC/2
Allergic sensitization	Butyrate-producing bacterium T2-132
Allergic sensitization	Clostridia bacterium TSW07CA7
Allergic sensitization	Clostridiaceae bacterium bSSV31
Allergic sensitization	Clostridiaceae bacterium LEMV63
Allergic sensitization	Clostridiaceae bacterium SH032
Allergic sensitization	Clostridiaceae bacterium SK061
Allergic sensitization	Clostridiales bacterium 80/3
Allergic sensitization	Clostridiales bacterium A2-162
Allergic sensitization	Clostridiales bacterium AHT16
Allergic sensitization	Clostridiales bacterium L2-14
Allergic sensitization	Clostridium innocuum
Allergic sensitization	Clostridium ramosum
Allergic sensitization	Clostridium spiroforme
Allergic sensitization	Collinsella
Allergic sensitization	Coprobacillus
Allergic sensitization	Cronobacter
Allergic sensitization	Dehalobacterium
Allergic sensitization	Desulfotomaculum
Allergic sensitization	Dialister
Allergic sensitization	Dysgonomonas
Allergic sensitization	Edwardsiella
Allergic sensitization	Enterobacter
Allergic sensitization	Erwinia
Allergic sensitization	Erysipelothrix
Allergic sensitization	Escherichia
Allergic sensitization	Eubacterium tortuosum
Allergic sensitization	Firmicutes bacterium EG14
Allergic sensitization	Firmicutes str. C29
Allergic sensitization	Gram-negative bacterium cL10-2b-4
Allergic sensitization	Hafnia
Allergic sensitization	Human intestinal firmicute CB47
Allergic sensitization	Human intestinal firmicute CO13
Allergic sensitization	Human intestinal firmicute CO19
Allergic sensitization	Human intestinal firmicute CO2
Allergic sensitization	Human intestinal firmicute CO35
Allergic sensitization	Human intestinal firmicute CO4
Allergic sensitization	Human intestinal firmicute CS26
Allergic sensitization	Lachnobacterium
Allergic sensitization	Lachnospiraceae bacterium A2
Allergic sensitization	Lactococcus
Allergic sensitization	Mannheimia
Allergic sensitization	Mastodon intestinal bacterium AN-22-6
Allergic sensitization	Mogibacterium
Allergic sensitization	Oligella
Allergic sensitization	Oscillibacter
Allergic sensitization	Oscillospira
Allergic sensitization	Oscillospiraceae bacterium NML 061048
Allergic sensitization	Pantoea
Allergic sensitization	Pasteurella
Allergic sensitization	Pectobacterium
Allergic sensitization	Peptostreptococcus
Allergic sensitization	Pusillimonas
Allergic sensitization	Rumen bacterium 8/94-32
Allergic sensitization	Rumen bacterium R-7
Allergic sensitization	Rumen bacterium R-9
Allergic sensitization	Salmonella
Allergic sensitization	Segmented filamentous bacterium
Allergic sensitization	Serratia
Allergic sensitization	Shigella
Allergic sensitization	Solobacterium
Allergic sensitization	Sutterella
Allergic sensitization	Swine fecal bacterium FPC67
Allergic sensitization	Swine fecal bacterium FPC70
Allergic sensitization	Swine fecal bacterium RF3E-Xyl1
Allergic sensitization	Swine fecal bacterium SD-Pec1
Allergic sensitization	Swine manure pit bacterium PPC108
Allergic sensitization	Tenericutes
Allergic sensitization	Terrahaemophilus
Allergic sensitization	Unidentified bacterium ZF3
Allergic sensitization	Verrucomicrobia
Allergic sensitization	Verrucomicrobia bacterium MS-F-88
Allergic sensitization	Vibrio
Allergic sensitization	Yersinia
Allergic sensitization	Shuttleworthia
Allergic sensitization	Coprococcus
Allergic sensitization	Dorea
Allergic sensitization	Haemophilus parainfluenzae
Allergic sensitization	Pasteurellaceae
Allergic sensitization	Ruminococcus
Allergic sensitization	Streptococcaceae
Allergic sensitization	Fusobacteria
Allergic sensitization	Eubacteriaceae
Allergic sensitization	Eubacterium eligens
Allergic sensitization	Eubacterium rectale
Allergic sensitization	Faecalibacterium
Allergic sensitization	Odoribacter
Allergic sensitization	Phascolarctobacterium
Allergic sensitization	Roseburia
Allergic sensitization	Subdoligranulum
Allergic sensitization	Eubacterium
Allergy	Clostridium difficile
Allergy	Proteobacteria
Allergy	Prevotella
Allergy	Clostridium coccoides
Allergy	Actinobacteria
Allergy	Staphylococcus aureus
Allergy	Bifidobacterium
Allergy	Bacteroidetes
Allergy	Clostridia
Allergy	Firmicutes
Allergy	Bacteroides
Allergy	Lachnospiraceae
Allergy	Veillonella
Allergy	Escherichia coli
Allergy	Prevotella copri
Allergy	Oxalobacter formigenes
Allergy	Tropheryma whipplei
Allergy	Collinsella aerofaciens
Allergy	Enterobacteriaceae
Allergy	Acinetobacter
Allergy	Corynebacterium
Allergy	Desulfovibrio
Allergy	Haemophilus
Allergy	Enterococcus
Allergy	Klebsiella
Allergy	Stenotrophomonas maltophilia
Allergy	Staphylococcus
Allergy	Lactobacillus
Allergy	Dietzia maris
Allergy	Staphylococcus epidermidis
Allergy	Burkholderia
Allergy	Streptococcus
Allergy	Fusobacterium
Allergy	Comamonadaceae
Allergy	Oxalobacteraceae
Allergy	Sphingomonadaceae
Allergy	Propionibacterium
Allergy	Propionibacterium acnes
Allergy	Pseudomonas
Allergy	Fusobacterium nucleatum
Allergy	Clostridium leptum
Allergy	Bacteroides ovatus
Allergy	Bacteroides vulgatus
Allergy	Bacteroides uniformis
Allergy	Alcaligenaceae
Allergy	Coriobacteriaceae
Allergy	Erysipelotrichaceae
Allergy	Methanobrevibacter smithii
Allergy	Prevotellaceae
Allergy	Bacteroides fragilis
Allergy	Lysobacter
Allergy	Rickettsiales
Allergy	Streptococcus mitis
Allergy	Xanthomonas
Allergy	Coxiellaceae
Allergy	Faecalibacterium prausnitzii
Allergy	Betaproteobacteria
Allergy	Clostridium
Allergy	Bacilli
Allergy	Actinomyces
Allergy	Porphyromonas gingivalis
Allergy	Selenomonas
Allergy	Treponema
Allergy	Tannerella
Allergy	Porphyromonas
Allergy	Verrucomicrobiaceae
Allergy	Rikenellaceae
Allergy	Ruminococcaceae
Allergy	Porphyromonadaceae
Allergy	Alistipes
Allergy	Parabacteroides
Allergy	Bacteroidaceae
Allergy	Bacteroidales
Allergy	Enterococcus faecium
Allergy	Erysipelotrichales
Allergy	Clostridiales
Allergy	Fusobacteriaceae
Allergy	Veillonellaceae
Allergy	Enterobacter aerogenes
Allergy	Enterobacter hormaechei
Allergy	Klebsiella pneumoniae
Allergy	Shigella dysenteriae
Allergy	Gammaproteobacteria
Allergy	Citrobacter
Allergy	Aerococcus
Allergy	Atopobium
Allergy	Atopobium vaginae
Allergy	Candidate division TM7
Allergy	Eggerthella
Allergy	Gardnerella
Allergy	Gardnerella vaginalis
Allergy	Lactobacillus crispatus
Allergy	Lactobacillus iners
Allergy	Leptotrichia
Allergy	Leptotrichia amnionii
Allergy	Mobiluncus
Allergy	Olsenella
Allergy	Papillibacter
Allergy	Porphyromonas uenonis
Allergy	Streptobacillus
Allergy	Acidobacteriaceae
Allergy	Aeromonadaceae
Allergy	Alteromonadaceae
Allergy	Anaerovorax
Allergy	Bacillaceae
Allergy	Bifidobacterium catenulatum
Allergy	Cellulomonadaceae
Allergy	Clostridiaceae
Allergy	Clostridium cocleatum
Allergy	Desulfobacteraceae
Allergy	Desulfovibrionaceae
Allergy	Nitrospiraceae
Allergy	Paenibacillaceae
Allergy	Peptostreptococcaceae
Allergy	Polyangiaceae
Allergy	Promicromonosporaceae
Allergy	Ruminococcus productus
Allergy	Syntrophobacteraceae
Allergy	Thiotrichaceae
Allergy	Alistipes finegoldii
Allergy	Alistipes putredinis
Allergy	Bacteroides eggerthii
Allergy	Bacteroides finegoldii
Allergy	Bacteroides sp. D20
Allergy	Bilophila
Allergy	Bilophila wadsworthia
Allergy	Enterococcus faecalis
Allergy	Eubacterium hallii
Allergy	Holdemania
Allergy	Lachnospira
Allergy	Lactobacillus salivarius
Allergy	Odoribacter splanchnicus
Allergy	Parabacteroides distasonis
Allergy	Parabacteroides merdae
Allergy	Roseburia hominis
Allergy	Roseburia intestinalis
Allergy	Ruminococcus gnavus
Allergy	Streptococcus anginosus
Allergy	Streptococcus parasanguinis
Allergy	Streptococcus salivarius
Allergy	Streptococcus vestibularis
Allergy	Veillonella atypica
Allergy	Veillonella dispar
Allergy	Veillonella parvula
Allergy	Megasphaera
Allergy	Acetonema
Allergy	Actinobacillus
Allergy	Aggregatibacter
Allergy	Akkermansia
Allergy	Anaerofilum
Allergy	Anaerostipes
Allergy	Anaerotruncus
Allergy	Bacillus
Allergy	Bacterium 08.96.4
Allergy	Bacterium ASF500
Allergy	Bacterium B4C2-5
Allergy	Bacterium Ba2
Allergy	Bacterium C15
Allergy	Bacterium G100VIII
Allergy	Bacterium ic1214
Allergy	Bacterium ic1258
Allergy	Bacterium ic1292
Allergy	Bacterium ic1296
Allergy	Bacterium ic1311
Allergy	Bacterium ic1379
Allergy	Bacterium ic1391
Allergy	Bacterium MB7-1
Allergy	Bacterium mpn-isolate group 19
Allergy	Bacterium mpn-isolate group 22
Allergy	Bacterium mpn-isolate group 24
Allergy	Bacterium mpn-isolate group 27
Allergy	Bacterium mpn-isolate group 5
Allergy	Bacterium 'New Zealand B'
Allergy	Bacterium str. 31285
Allergy	Bacterium YE62
Allergy	Bacterium YE64
Allergy	Bacteroidaceae bacterium Smarlab 3301643
Allergy	Bacteroides sp. CJ78
Allergy	Bacteroides thetaiotaomicron
Allergy	Bovine rumen bacterium JPR13
Allergy	Brenneria
Allergy	Burkholderiales bacterium Smarlab 3302047
Allergy	Butyrate-producing bacterium ART55/1
Allergy	Butyrate-producing bacterium L1-810
Allergy	Butyrate-producing bacterium L1-952
Allergy	Butyrate-producing bacterium L2-50
Allergy	Butyrate-producing bacterium M104/1
Allergy	Butyrate-producing bacterium M21/2
Allergy	Butyrate-producing bacterium M50/1
Allergy	Butyrate-producing bacterium P607
Allergy	Butyrate-producing bacterium PH05YB02
Allergy	Butyrate-producing bacterium Ph07AY02
Allergy	Butyrate-producing bacterium PH07AY3
Allergy	Butyrate-producing bacterium PH07AY5
Allergy	Butyrate-producing bacterium PH07BY04
Allergy	Butyrate-producing bacterium SL6/1/1
Allergy	Butyrate-producing bacterium SM4/1
Allergy	Butyrate-producing bacterium SR1/1
Allergy	Butyrate-producing bacterium SR1/5
Allergy	Butyrate-producing bacterium SS2/1
Allergy	Butyrate-producing bacterium SSC/2
Allergy	Butyrate-producing bacterium T2-132
Allergy	Clostridia bacterium TSW07CA7
Allergy	Clostridiaceae bacterium bSSV31
Allergy	Clostridiaceae bacterium LEMV63
Allergy	Clostridiaceae bacterium SH032
Allergy	Clostridiaceae bacterium SK061
Allergy	Clostridiales bacterium 80/3
Allergy	Clostridiales bacterium A2-162
Allergy	Clostridiales bacterium AHT16
Allergy	Clostridiales bacterium L2-14
Allergy	Clostridium innocuum
Allergy	Clostridium ramosum
Allergy	Clostridium spiroforme
Allergy	Collinsella
Allergy	Coprobacillus
Allergy	Cronobacter
Allergy	Dehalobacterium
Allergy	Desulfotomaculum
Allergy	Dialister
Allergy	Dysgonomonas
Allergy	Edwardsiella
Allergy	Enterobacter
Allergy	Erwinia
Allergy	Erysipelothrix
Allergy	Escherichia
Allergy	Eubacterium tortuosum
Allergy	Firmicutes bacterium EG14
Allergy	Firmicutes str. C29
Allergy	Gram-negative bacterium cL10-2b-4
Allergy	Hafnia
Allergy	Human intestinal firmicute CB47
Allergy	Human intestinal firmicute CO13
Allergy	Human intestinal firmicute CO19
Allergy	Human intestinal firmicute CO2
Allergy	Human intestinal firmicute CO35
Allergy	Human intestinal firmicute CO4
Allergy	Human intestinal firmicute CS26
Allergy	Lachnobacterium
Allergy	Lachnospiraceae bacterium A2
Allergy	Lactococcus
Allergy	Mannheimia
Allergy	Mastodon intestinal bacterium AN-22-6
Allergy	Mogibacterium
Allergy	Oligella
Allergy	Oscillibacter
Allergy	Oscillospira
Allergy	Oscillospiraceae bacterium NML 061048
Allergy	Pantoea
Allergy	Pasteurella
Allergy	Pectobacterium
Allergy	Peptostreptococcus
Allergy	Pusillimonas
Allergy	Rumen bacterium 8/94-32
Allergy	Rumen bacterium R-7
Allergy	Rumen bacterium R-9
Allergy	Salmonella
Allergy	Segmented filamentous bacterium
Allergy	Serratia
Allergy	Shigella
Allergy	Solobacterium
Allergy	Sutterella
Allergy	Swine fecal bacterium FPC67
Allergy	Swine fecal bacterium FPC70
Allergy	Swine fecal bacterium RF3E-Xyl1
Allergy	Swine fecal bacterium SD-Pec1
Allergy	Swine manure pit bacterium PPC108
Allergy	Tenericutes
Allergy	Terrahaemophilus
Allergy	Unidentified bacterium ZF3
Allergy	Verrucomicrobia
Allergy	Verrucomicrobia bacterium MS-F-88
Allergy	Vibrio
Allergy	Yersinia
Allergy	Shuttleworthia
Allergy	Coprococcus
Allergy	Dorea
Allergy	Haemophilus parainfluenzae
Allergy	Pasteurellaceae
Allergy	Ruminococcus
Allergy	Streptococcaceae
Allergy	Fusobacteria
Allergy	Eubacteriaceae
Allergy	Eubacterium eligens
Allergy	Eubacterium rectale
Allergy	Faecalibacterium
Allergy	Odoribacter
Allergy	Phascolarctobacterium
Allergy	Roseburia
Allergy	Subdoligranulum
Allergy	Eubacterium
Asthma	Pseudomonas
Asthma	Clostridium difficile
Asthma	Lactobacillus	PMID: 20592920
Asthma	Burkholderia
Asthma	Actinobacteria	PMID: 23265859
Asthma	Firmicutes	PMID: 23265859
Asthma	Clostridium coccoides
Asthma	Clostridia
Asthma	Staphylococcus aureus	PMID: 17950502
Asthma	Bifidobacterium
Asthma	Bacteroides
Asthma	Lachnospiraceae
Asthma	Tropheryma whipplei
Asthma	Oxalobacter formigenes
Asthma	Prevotella copri
Asthma	Propionibacterium
Asthma	Propionibacterium acnes
Asthma	Desulfovibrio
Asthma	Acinetobacter
Asthma	Corynebacterium
Asthma	Fusobacterium
Asthma	Enterococcus
Asthma	Collinsella aerofaciens
Asthma	Veillonella
Asthma	Fusobacterium nucleatum
Asthma	Streptococcus
Asthma	Escherichia coli
Asthma	Dietzia maris
Asthma	Staphylococcus epidermidis
Asthma	Enterobacter aerogenes
Asthma	Enterobacter hormaechei
Asthma	Klebsiella pneumoniae
Asthma	Shigella dysenteriae
Asthma	Actinomyces
Asthma	Porphyromonas gingivalis
Asthma	Selenomonas
Asthma	Treponema
Asthma	Klebsiella
Asthma	Alcaligenaceae
Asthma	Coriobacteriaceae
Asthma	Erysipelotrichaceae
Asthma	Methanobrevibacter smithii
Asthma	Stenotrophomonas maltophilia
Asthma	Verrucomicrobiaceae
Asthma	Tannerella
Asthma	Lysobacter
Asthma	Rickettsiales
Asthma	Streptococcus mitis
Asthma	Xanthomonas
Asthma	Enterobacteriaceae
Asthma	Porphyromonas
Asthma	Bacilli
Asthma	Gammaproteobacteria
Asthma	Alistipes finegoldii
Asthma	Alistipes putredinis
Asthma	Bacteroides eggerthii
Asthma	Bacteroides finegoldii
Asthma	Bacteroides sp. D20
Asthma	Bilophila
Asthma	Bilophila wadsworthia
Asthma	Enterococcus faecalis
Asthma	Eubacterium hallii
Asthma	Holdemania
Asthma	Lachnospira
Asthma	Lactobacillus salivarius
Asthma	Odoribacter splanchnicus
Asthma	Parabacteroides distasonis
Asthma	Parabacteroides merdae
Asthma	Roseburia hominis
Asthma	Roseburia intestinalis
Asthma	Ruminococcus gnavus
Asthma	Streptococcus anginosus
Asthma	Streptococcus parasanguinis
Asthma	Streptococcus salivarius
Asthma	Streptococcus vestibularis
Asthma	Veillonella atypica
Asthma	Veillonella dispar
Asthma	Veillonella parvula
Asthma	Acidobacteriaceae
Asthma	Aeromonadaceae
Asthma	Alteromonadaceae
Asthma	Anaerovorax
Asthma	Bacillaceae
Asthma	Bifidobacterium catenulatum
Asthma	Cellulomonadaceae
Asthma	Clostridiaceae
Asthma	Clostridium cocleatum
Asthma	Desulfobacteraceae
Asthma	Desulfovibrionaceae
Asthma	Nitrospiraceae
Asthma	Paenibacillaceae
Asthma	Peptostreptococcaceae
Asthma	Polyangiaceae
Asthma	Promicromonosporaceae
Asthma	Ruminococcus productus
Asthma	Syntrophobacteraceae
Asthma	Thiotrichaceae
Asthma	Bacteroidales
Asthma	Enterococcus faecium
Asthma	Erysipelotrichales
Asthma	Prevotellaceae
Asthma	Clostridium leptum
Asthma	Aerococcus
Asthma	Atopobium
Asthma	Atopobium vaginae
Asthma	Candidate division TM7
Asthma	Eggerthella
Asthma	Gardnerella
Asthma	Gardnerella vaginalis
Asthma	Lactobacillus crispatus
Asthma	Lactobacillus iners
Asthma	Leptotrichia
Asthma	Leptotrichia amnionii
Asthma	Mobiluncus
Asthma	Olsenella
Asthma	Papillibacter
Asthma	Porphyromonas uenonis
Asthma	Streptobacillus
Asthma	Betaproteobacteria
Asthma	Bacteroidaceae
Asthma	Bacteroides fragilis
Asthma	Acetonema
Asthma	Actinobacillus
Asthma	Aggregatibacter
Asthma	Akkermansia
Asthma	Anaerofilum
Asthma	Anaerostipes
Asthma	Anaerotruncus
Asthma	Bacillus
Asthma	Bacterium 08.96.4
Asthma	Bacterium ASF500
Asthma	Bacterium B4C2-5
Asthma	Bacterium Ba2
Asthma	Bacterium C15
Asthma	Bacterium G100VIII
Asthma	Bacterium ic1214
Asthma	Bacterium ic1258
Asthma	Bacterium ic1292
Asthma	Bacterium ic1296
Asthma	Bacterium ic1311
Asthma	Bacterium ic1379
Asthma	Bacterium ic1391
Asthma	Bacterium MB7-1
Asthma	Bacterium mpn-isolate group 19
Asthma	Bacterium mpn-isolate group 22
Asthma	Bacterium mpn-isolate group 24
Asthma	Bacterium mpn-isolate group 27
Asthma	Bacterium mpn-isolate group 5
Asthma	Bacterium 'New Zealand B'
Asthma	Bacterium str. 31285
Asthma	Bacterium YE62
Asthma	Bacterium YE64
Asthma	Bacteroidaceae bacterium Smarlab 3301643
Asthma	Bacteroides sp. CJ78
Asthma	Bacteroides thetaiotaomicron
Asthma	Bovine rumen bacterium JPR13
Asthma	Brenneria
Asthma	Burkholderiales bacterium Smarlab 3302047
Asthma	Butyrate-producing bacterium ART55/1
Asthma	Butyrate-producing bacterium L1-810
Asthma	Butyrate-producing bacterium L1-952
Asthma	Butyrate-producing bacterium L2-50
Asthma	Butyrate-producing bacterium M104/1
Asthma	Butyrate-producing bacterium M21/2
Asthma	Butyrate-producing bacterium M50/1
Asthma	Butyrate-producing bacterium P607
Asthma	Butyrate-producing bacterium PH05YB02
Asthma	Butyrate-producing bacterium Ph07AY02
Asthma	Butyrate-producing bacterium PH07AY3
Asthma	Butyrate-producing bacterium PH07AY5
Asthma	Butyrate-producing bacterium PH07BY04
Asthma	Butyrate-producing bacterium SL6/1/1
Asthma	Butyrate-producing bacterium SM4/1
Asthma	Butyrate-producing bacterium SR1/1
Asthma	Butyrate-producing bacterium SR1/5
Asthma	Butyrate-producing bacterium SS2/1
Asthma	Butyrate-producing bacterium SSC/2
Asthma	Butyrate-producing bacterium T2-132
Asthma	Clostridia bacterium TSW07CA7
Asthma	Clostridiaceae bacterium bSSV31
Asthma	Clostridiaceae bacterium LEMV63
Asthma	Clostridiaceae bacterium SH032
Asthma	Clostridiaceae bacterium SK061
Asthma	Clostridiales bacterium 80/3
Asthma	Clostridiales bacterium A2-162
Asthma	Clostridiales bacterium AHT16
Asthma	Clostridiales bacterium L2-14
Asthma	Clostridium innocuum
Asthma	Clostridium ramosum
Asthma	Clostridium spiroforme
Asthma	Collinsella
Asthma	Coprobacillus
Asthma	Cronobacter
Asthma	Dehalobacterium
Asthma	Desulfotomaculum
Asthma	Dialister
Asthma	Dysgonomonas
Asthma	Edwardsiella
Asthma	Enterobacter
Asthma	Erwinia
Asthma	Erysipelothrix
Asthma	Escherichia
Asthma	Eubacterium tortuosum
Asthma	Firmicutes bacterium EG14
Asthma	Firmicutes str. C29
Asthma	Gram-negative bacterium cL10-2b-4
Asthma	Hafnia
Asthma	Human intestinal firmicute CB47
Asthma	Human intestinal firmicute CO13
Asthma	Human intestinal firmicute CO19
Asthma	Human intestinal firmicute CO2
Asthma	Human intestinal firmicute CO35
Asthma	Human intestinal firmicute CO4
Asthma	Human intestinal firmicute CS26
Asthma	Lachnobacterium
Asthma	Lachnospiraceae bacterium A2
Asthma	Lactococcus
Asthma	Mannheimia
Asthma	Mastodon intestinal bacterium AN-22-6
Asthma	Mogibacterium
Asthma	Oligella
Asthma	Oscillibacter
Asthma	Oscillospira
Asthma	Oscillospiraceae bacterium NML 061048
Asthma	Pantoea
Asthma	Pasteurella
Asthma	Pectobacterium
Asthma	Peptostreptococcus
Asthma	Pusillimonas
Asthma	Rumen bacterium 8/94-32
Asthma	Rumen bacterium R-7
Asthma	Rumen bacterium R-9
Asthma	Salmonella
Asthma	Segmented filamentous bacterium
Asthma	Serratia
Asthma	Shigella
Asthma	Solobacterium
Asthma	Sutterella
Asthma	Swine fecal bacterium FPC67
Asthma	Swine fecal bacterium FPC70
Asthma	Swine fecal bacterium RF3E-Xyl1
Asthma	Swine fecal bacterium SD-Pec1
Asthma	Swine manure pit bacterium PPC108
Asthma	Tenericutes
Asthma	Terrahaemophilus
Asthma	Unidentified bacterium ZF3
Asthma	Verrucomicrobia
Asthma	Verrucomicrobia bacterium MS-F-88
Asthma	Vibrio
Asthma	Yersinia
Asthma	Citrobacter
Asthma	Rikenellaceae
Asthma	Ruminococcaceae
Asthma	Coxiellaceae
Asthma	Faecalibacterium prausnitzii
Asthma	Alistipes
Asthma	Parabacteroides
Asthma	Coprococcus
Asthma	Dorea
Asthma	Haemophilus parainfluenzae
Asthma	Pasteurellaceae
Asthma	Ruminococcus
Asthma	Streptococcaceae
Asthma	Clostridium
Asthma	Porphyromonadaceae
Asthma	Eubacterium
Asthma	Eubacterium eligens
Asthma	Eubacterium rectale
Asthma	Faecalibacterium
Asthma	Odoribacter
Asthma	Phascolarctobacterium
Asthma	Roseburia
Asthma	Subdoligranulum
Asthma	Bacteroides ovatus
Asthma	Eubacteriaceae
Asthma	Fusobacteriaceae
Asthma	Veillonellaceae
Asthma	Megasphaera
Asthma	Bacteroides uniformis
Asthma	Clostridiales
Asthma	Bacteroides vulgatus
Asthma	Shuttleworthia
Asthma	Fusobacteria
Atopic dermatitis	Helicobacter pylori
Atopic dermatitis	Proteobacteria
Atopic dermatitis	Clostridium coccoides
Atopic dermatitis	Prevotella
Atopic dermatitis	Actinobacteria
Atopic dermatitis	Bifidobacterium
Atopic dermatitis	Escherichia coli
Atopic dermatitis	Clostridia
Atopic dermatitis	Oxalobacter formigenes
Atopic dermatitis	Tropheryma whipplei
Atopic dermatitis	Prevotella copri
Atopic dermatitis	Bacteroides
Atopic dermatitis	Collinsella aerofaciens
Atopic dermatitis	Bacteroidetes
Atopic dermatitis	Acinetobacter
Atopic dermatitis	Corynebacterium
Atopic dermatitis	Desulfovibrio
Atopic dermatitis	Veillonella
Atopic dermatitis	Firmicutes
Atopic dermatitis	Burkholderia
Atopic dermatitis	Lachnospiraceae
Atopic dermatitis	Enterococcus
Atopic dermatitis	Lysobacter
Atopic dermatitis	Rickettsiales
Atopic dermatitis	Streptococcus mitis
Atopic dermatitis	Xanthomonas
Atopic dermatitis	Klebsiella
Atopic dermatitis	Lactobacillus
Atopic dermatitis	Enterobacteriaceae
Atopic dermatitis	Coxiellaceae
Atopic dermatitis	Alcaligenaceae
Atopic dermatitis	Coriobacteriaceae
Atopic dermatitis	Erysipelotrichaceae
Atopic dermatitis	Methanobrevibacter smithii
Atopic dermatitis	Staphylococcus
Atopic dermatitis	Fusobacterium nucleatum
Atopic dermatitis	Propionibacterium
Atopic dermatitis	Propionibacterium acnes
Atopic dermatitis	Pseudomonas
Atopic dermatitis	Haemophilus
Atopic dermatitis	Prevotellaceae
Atopic dermatitis	Comamonadaceae
Atopic dermatitis	Oxalobacteraceae
Atopic dermatitis	Sphingomonadaceae
Atopic dermatitis	Fusobacterium
Atopic dermatitis	Streptococcus
Atopic dermatitis	Clostridium leptum
Atopic dermatitis	Actinomyces
Atopic dermatitis	Porphyromonas gingivalis
Atopic dermatitis	Selenomonas
Atopic dermatitis	Treponema
Atopic dermatitis	Verrucomicrobiaceae
Atopic dermatitis	Bacteroides fragilis
Atopic dermatitis	Bacteroides ovatus
Atopic dermatitis	Bacteroidales
Atopic dermatitis	Enterococcus faecium
Atopic dermatitis	Erysipelotrichales
Atopic dermatitis	Enterobacter aerogenes
Atopic dermatitis	Enterobacter hormaechei
Atopic dermatitis	Klebsiella pneumoniae
Atopic dermatitis	Shigella dysenteriae
Atopic dermatitis	Betaproteobacteria
Atopic dermatitis	Bacilli
Atopic dermatitis	Tannerella
Atopic dermatitis	Bacteroides uniformis
Atopic dermatitis	Bacteroides vulgatus
Atopic dermatitis	Aerococcus
Atopic dermatitis	Atopobium
Atopic dermatitis	Atopobium vaginae
Atopic dermatitis	Candidate division TM7
Atopic dermatitis	Eggerthella
Atopic dermatitis	Gardnerella
Atopic dermatitis	Gardnerella vaginalis
Atopic dermatitis	Lactobacillus crispatus
Atopic dermatitis	Lactobacillus iners
Atopic dermatitis	Leptotrichia
Atopic dermatitis	Leptotrichia amnionii
Atopic dermatitis	Mobiluncus
Atopic dermatitis	Olsenella
Atopic dermatitis	Papillibacter
Atopic dermatitis	Porphyromonas uenonis
Atopic dermatitis	Streptobacillus
Atopic dermatitis	Acidobacteriaceae
Atopic dermatitis	Aeromonadaceae
Atopic dermatitis	Alteromonadaceae
Atopic dermatitis	Anaerovorax
Atopic dermatitis	Bacillaceae
Atopic dermatitis	Bifidobacterium catenulatum
Atopic dermatitis	Cellulomonadaceae
Atopic dermatitis	Clostridiaceae
Atopic dermatitis	Clostridium cocleatum
Atopic dermatitis	Desulfobacteraceae
Atopic dermatitis	Desulfovibrionaceae
Atopic dermatitis	Nitrospiraceae
Atopic dermatitis	Paenibacillaceae
Atopic dermatitis	Peptostreptococcaceae
Atopic dermatitis	Polyangiaceae
Atopic dermatitis	Promicromonosporaceae
Atopic dermatitis	Ruminococcus productus
Atopic dermatitis	Syntrophobacteraceae
Atopic dermatitis	Thiotrichaceae
Atopic dermatitis	Alistipes finegoldii
Atopic dermatitis	Alistipes putredinis
Atopic dermatitis	Bacteroides eggerthii
Atopic dermatitis	Bacteroides finegoldii
Atopic dermatitis	Bacteroides sp. D20
Atopic dermatitis	Bilophila
Atopic dermatitis	Bilophila wadsworthia
Atopic dermatitis	Enterococcus faecalis
Atopic dermatitis	Eubacterium hallii
Atopic dermatitis	Holdemania
Atopic dermatitis	Lachnospira
Atopic dermatitis	Lactobacillus salivarius
Atopic dermatitis	Odoribacter splanchnicus
Atopic dermatitis	Parabacteroides distasonis
Atopic dermatitis	Parabacteroides merdae
Atopic dermatitis	Roseburia hominis
Atopic dermatitis	Roseburia intestinalis
Atopic dermatitis	Ruminococcus gnavus
Atopic dermatitis	Streptococcus anginosus
Atopic dermatitis	Streptococcus parasanguinis
Atopic dermatitis	Streptococcus salivarius
Atopic dermatitis	Streptococcus vestibularis
Atopic dermatitis	Veillonella atypica
Atopic dermatitis	Veillonella dispar
Atopic dermatitis	Veillonella parvula
Atopic dermatitis	Porphyromonas
Atopic dermatitis	Faecalibacterium prausnitzii
Atopic dermatitis	Acetonema
Atopic dermatitis	Actinobacillus
Atopic dermatitis	Aggregatibacter
Atopic dermatitis	Akkermansia
Atopic dermatitis	Anaerofilum
Atopic dermatitis	Anaerostipes
Atopic dermatitis	Anaerotruncus
Atopic dermatitis	Bacillus
Atopic dermatitis	Bacterium 08.96.4
Atopic dermatitis	Bacterium ASF500
Atopic dermatitis	Bacterium B4C2-5
Atopic dermatitis	Bacterium Ba2
Atopic dermatitis	Bacterium C15
Atopic dermatitis	Bacterium G100VIII
Atopic dermatitis	Bacterium ic1214
Atopic dermatitis	Bacterium ic1258
Atopic dermatitis	Bacterium ic1292
Atopic dermatitis	Bacterium ic1296
Atopic dermatitis	Bacterium ic1311
Atopic dermatitis	Bacterium ic1379
Atopic dermatitis	Bacterium ic1391
Atopic dermatitis	Bacterium MB7-1
Atopic dermatitis	Bacterium mpn-isolate group 19
Atopic dermatitis	Bacterium mpn-isolate group 22
Atopic dermatitis	Bacterium mpn-isolate group 24
Atopic dermatitis	Bacterium mpn-isolate group 27
Atopic dermatitis	Bacterium mpn-isolate group 5
Atopic dermatitis	Bacterium 'New Zealand B'
Atopic dermatitis	Bacterium str. 31285
Atopic dermatitis	Bacterium YE62
Atopic dermatitis	Bacterium YE64
Atopic dermatitis	Bacteroidaceae bacterium Smarlab 3301643
Atopic dermatitis	Bacteroides sp. CJ78
Atopic dermatitis	Bacteroides thetaiotaomicron
Atopic dermatitis	Bovine rumen bacterium JPR13
Atopic dermatitis	Brenneria
Atopic dermatitis	Burkholderiales bacterium Smarlab 3302047
Atopic dermatitis	Butyrate-producing bacterium ART55/1
Atopic dermatitis	Butyrate-producing bacterium L1-810
Atopic dermatitis	Butyrate-producing bacterium L1-952
Atopic dermatitis	Butyrate-producing bacterium L2-50
Atopic dermatitis	Butyrate-producing bacterium M104/1
Atopic dermatitis	Butyrate-producing bacterium M21/2
Atopic dermatitis	Butyrate-producing bacterium M50/1
Atopic dermatitis	Butyrate-producing bacterium P607
Atopic dermatitis	Butyrate-producing bacterium PH05YB02
Atopic dermatitis	Butyrate-producing bacterium Ph07AY02
Atopic dermatitis	Butyrate-producing bacterium PH07AY3
Atopic dermatitis	Butyrate-producing bacterium PH07AY5
Atopic dermatitis	Butyrate-producing bacterium PH07BY04
Atopic dermatitis	Butyrate-producing bacterium SL6/1/1
Atopic dermatitis	Butyrate-producing bacterium SM4/1
Atopic dermatitis	Butyrate-producing bacterium SR1/1
Atopic dermatitis	Butyrate-producing bacterium SR1/5
Atopic dermatitis	Butyrate-producing bacterium SS2/1
Atopic dermatitis	Butyrate-producing bacterium SSC/2
Atopic dermatitis	Butyrate-producing bacterium T2-132
Atopic dermatitis	Clostridia bacterium TSW07CA7
Atopic dermatitis	Clostridiaceae bacterium bSSV31
Atopic dermatitis	Clostridiaceae bacterium LEMV63
Atopic dermatitis	Clostridiaceae bacterium SH032
Atopic dermatitis	Clostridiaceae bacterium SK061
Atopic dermatitis	Clostridiales bacterium 80/3
Atopic dermatitis	Clostridiales bacterium A2-162
Atopic dermatitis	Clostridiales bacterium AHT16
Atopic dermatitis	Clostridiales bacterium L2-14
Atopic dermatitis	Clostridium innocuum
Atopic dermatitis	Clostridium ramosum
Atopic dermatitis	Clostridium spiroforme
Atopic dermatitis	Collinsella
Atopic dermatitis	Coprobacillus
Atopic dermatitis	Cronobacter
Atopic dermatitis	Dehalobacterium
Atopic dermatitis	Desulfotomaculum
Atopic dermatitis	Dialister
Atopic dermatitis	Dysgonomonas
Atopic dermatitis	Edwardsiella
Atopic dermatitis	Enterobacter
Atopic dermatitis	Erwinia
Atopic dermatitis	Erysipelothrix
Atopic dermatitis	Escherichia
Atopic dermatitis	Eubacterium tortuosum
Atopic dermatitis	Firmicutes bacterium EG14
Atopic dermatitis	Firmicutes str. C29
Atopic dermatitis	Gram-negative bacterium cL10-2b-4
Atopic dermatitis	Hafnia
Atopic dermatitis	Human intestinal firmicute CB47
Atopic dermatitis	Human intestinal firmicute CO13
Atopic dermatitis	Human intestinal firmicute CO19
Atopic dermatitis	Human intestinal firmicute CO2
Atopic dermatitis	Human intestinal firmicute CO35
Atopic dermatitis	Human intestinal firmicute CO4
Atopic dermatitis	Human intestinal firmicute CS26
Atopic dermatitis	Lachnobacterium
Atopic dermatitis	Lachnospiraceae bacterium A2
Atopic dermatitis	Lactococcus
Atopic dermatitis	Mannheimia
Atopic dermatitis	Mastodon intestinal bacterium AN-22-6
Atopic dermatitis	Mogibacterium
Atopic dermatitis	Oligella
Atopic dermatitis	Oscillibacter
Atopic dermatitis	Oscillospira
Atopic dermatitis	Oscillospiraceae bacterium NML 061048
Atopic dermatitis	Pantoea
Atopic dermatitis	Pasteurella
Atopic dermatitis	Pectobacterium
Atopic dermatitis	Peptostreptococcus
Atopic dermatitis	Pusillimonas
Atopic dermatitis	Rumen bacterium 8/94-32
Atopic dermatitis	Rumen bacterium R-7
Atopic dermatitis	Rumen bacterium R-9
Atopic dermatitis	Salmonella
Atopic dermatitis	Segmented filamentous bacterium
Atopic dermatitis	Serratia
Atopic dermatitis	Shigella
Atopic dermatitis	Solobacterium
Atopic dermatitis	Sutterella
Atopic dermatitis	Swine fecal bacterium FPC67
Atopic dermatitis	Swine fecal bacterium FPC70
Atopic dermatitis	Swine fecal bacterium RF3E-Xyl1
Atopic dermatitis	Swine fecal bacterium SD-Pec1
Atopic dermatitis	Swine manure pit bacterium PPC108
Atopic dermatitis	Tenericutes
Atopic dermatitis	Terrahaemophilus
Atopic dermatitis	Unidentified bacterium ZF3
Atopic dermatitis	Verrucomicrobia
Atopic dermatitis	Verrucomicrobia bacterium MS-F-88
Atopic dermatitis	Vibrio
Atopic dermatitis	Yersinia
Atopic dermatitis	Rikenellaceae
Atopic dermatitis	Ruminococcaceae
Atopic dermatitis	Clostridium
Atopic dermatitis	Clostridiales
Atopic dermatitis	Fusobacteriaceae
Atopic dermatitis	Veillonellaceae
Atopic dermatitis	Gammaproteobacteria
Atopic dermatitis	Citrobacter
Atopic dermatitis	Porphyromonadaceae
Atopic dermatitis	Alistipes
Atopic dermatitis	Parabacteroides
Atopic dermatitis	Megasphaera
Atopic dermatitis	Coprococcus
Atopic dermatitis	Dorea
Atopic dermatitis	Haemophilus parainfluenzae
Atopic dermatitis	Pasteurellaceae
Atopic dermatitis	Ruminococcus
Atopic dermatitis	Streptococcaceae
Atopic dermatitis	Shuttleworthia
Atopic dermatitis	Eubacteriaceae
Atopic dermatitis	Eubacterium eligens
Atopic dermatitis	Eubacterium rectale
Atopic dermatitis	Faecalibacterium
Atopic dermatitis	Odoribacter
Atopic dermatitis	Phascolarctobacterium
Atopic dermatitis	Roseburia
Atopic dermatitis	Subdoligranulum
Atopic dermatitis	Bacteroidaceae
Atopic dermatitis	Fusobacteria
Atopic dermatitis	Eubacterium
Atopic sensitisation	Helicobacter pylori
Atopic sensitisation	Proteobacteria
Atopic sensitisation	Staphylococcus aureus
Atopic sensitisation	Prevotella
Atopic sensitisation	Clostridium coccoides
Atopic sensitisation	Actinobacteria
Atopic sensitisation	Bifidobacterium
Atopic sensitisation	Bacteroidetes
Atopic sensitisation	Clostridia
Atopic sensitisation	Firmicutes
Atopic sensitisation	Bacteroides
Atopic sensitisation	Lachnospiraceae
Atopic sensitisation	Stenotrophomonas maltophilia
Atopic sensitisation	Escherichia coli
Atopic sensitisation	Veillonella
Atopic sensitisation	Prevotella copri
Atopic sensitisation	Oxalobacter formigenes
Atopic sensitisation	Tropheryma whipplei
Atopic sensitisation	Collinsella aerofaciens
Atopic sensitisation	Enterobacteriaceae
Atopic sensitisation	Dietzia maris
Atopic sensitisation	Staphylococcus epidermidis
Atopic sensitisation	Acinetobacter
Atopic sensitisation	Corynebacterium
Atopic sensitisation	Desulfovibrio
Atopic sensitisation	Enterococcus
Atopic sensitisation	Klebsiella
Atopic sensitisation	Lactobacillus
Atopic sensitisation	Haemophilus
Atopic sensitisation	Staphylococcus
Atopic sensitisation	Burkholderia
Atopic sensitisation	Streptococcus
Atopic sensitisation	Fusobacterium
Atopic sensitisation	Propionibacterium
Atopic sensitisation	Propionibacterium acnes
Atopic sensitisation	Fusobacterium nucleatum
Atopic sensitisation	Pseudomonas
Atopic sensitisation	Clostridium leptum
Atopic sensitisation	Bacteroides ovatus
Atopic sensitisation	Bacteroides vulgatus
Atopic sensitisation	Bacteroides uniformis
Atopic sensitisation	Alcaligenaceae
Atopic sensitisation	Coriobacteriaceae
Atopic sensitisation	Erysipelotrichaceae
Atopic sensitisation	Methanobrevibacter smithii
Atopic sensitisation	Prevotellaceae
Atopic sensitisation	Bacteroides fragilis
Atopic sensitisation	Comamonadaceae
Atopic sensitisation	Oxalobacteraceae
Atopic sensitisation	Sphingomonadaceae
Atopic sensitisation	Lysobacter
Atopic sensitisation	Rickettsiales
Atopic sensitisation	Streptococcus mitis
Atopic sensitisation	Xanthomonas
Atopic sensitisation	Coxiellaceae
Atopic sensitisation	Faecalibacterium prausnitzii
Atopic sensitisation	Betaproteobacteria
Atopic sensitisation	Clostridium
Atopic sensitisation	Bacilli
Atopic sensitisation	Actinomyces
Atopic sensitisation	Porphyromonas gingivalis
Atopic sensitisation	Selenomonas
Atopic sensitisation	Treponema
Atopic sensitisation	Tannerella
Atopic sensitisation	Porphyromonas
Atopic sensitisation	Verrucomicrobiaceae
Atopic sensitisation	Rikenellaceae
Atopic sensitisation	Ruminococcaceae
Atopic sensitisation	Porphyromonadaceae
Atopic sensitisation	Alistipes
Atopic sensitisation	Parabacteroides
Atopic sensitisation	Bacteroidaceae
Atopic sensitisation	Bacteroidales
Atopic sensitisation	Enterococcus faecium
Atopic sensitisation	Erysipelotrichales
Atopic sensitisation	Clostridiales
Atopic sensitisation	Fusobacteriaceae
Atopic sensitisation	Veillonellaceae
Atopic sensitisation	Enterobacter aerogenes
Atopic sensitisation	Enterobacter hormaechei
Atopic sensitisation	Klebsiella pneumoniae
Atopic sensitisation	Shigella dysenteriae
Atopic sensitisation	Gammaproteobacteria
Atopic sensitisation	Citrobacter
Atopic sensitisation	Aerococcus
Atopic sensitisation	Atopobium
Atopic sensitisation	Atopobium vaginae
Atopic sensitisation	Candidate division TM7
Atopic sensitisation	Eggerthella
Atopic sensitisation	Gardnerella
Atopic sensitisation	Gardnerella vaginalis
Atopic sensitisation	Lactobacillus crispatus
Atopic sensitisation	Lactobacillus iners
Atopic sensitisation	Leptotrichia
Atopic sensitisation	Leptotrichia amnionii
Atopic sensitisation	Mobiluncus
Atopic sensitisation	Olsenella
Atopic sensitisation	Papillibacter
Atopic sensitisation	Porphyromonas uenonis
Atopic sensitisation	Streptobacillus
Atopic sensitisation	Acidobacteriaceae
Atopic sensitisation	Aeromonadaceae
Atopic sensitisation	Alteromonadaceae
Atopic sensitisation	Anaerovorax
Atopic sensitisation	Bacillaceae
Atopic sensitisation	Bifidobacterium catenulatum
Atopic sensitisation	Cellulomonadaceae
Atopic sensitisation	Clostridiaceae
Atopic sensitisation	Clostridium cocleatum
Atopic sensitisation	Desulfobacteraceae
Atopic sensitisation	Desulfovibrionaceae
Atopic sensitisation	Nitrospiraceae
Atopic sensitisation	Paenibacillaceae
Atopic sensitisation	Peptostreptococcaceae
Atopic sensitisation	Polyangiaceae
Atopic sensitisation	Promicromonosporaceae
Atopic sensitisation	Ruminococcus productus
Atopic sensitisation	Syntrophobacteraceae
Atopic sensitisation	Thiotrichaceae
Atopic sensitisation	Alistipes finegoldii
Atopic sensitisation	Alistipes putredinis
Atopic sensitisation	Bacteroides eggerthii
Atopic sensitisation	Bacteroides finegoldii
Atopic sensitisation	Bacteroides sp. D20
Atopic sensitisation	Bilophila
Atopic sensitisation	Bilophila wadsworthia
Atopic sensitisation	Enterococcus faecalis
Atopic sensitisation	Eubacterium hallii
Atopic sensitisation	Holdemania
Atopic sensitisation	Lachnospira
Atopic sensitisation	Lactobacillus salivarius
Atopic sensitisation	Odoribacter splanchnicus
Atopic sensitisation	Parabacteroides distasonis
Atopic sensitisation	Parabacteroides merdae
Atopic sensitisation	Roseburia hominis
Atopic sensitisation	Roseburia intestinalis
Atopic sensitisation	Ruminococcus gnavus
Atopic sensitisation	Streptococcus anginosus
Atopic sensitisation	Streptococcus parasanguinis
Atopic sensitisation	Streptococcus salivarius
Atopic sensitisation	Streptococcus vestibularis
Atopic sensitisation	Veillonella atypica
Atopic sensitisation	Veillonella dispar
Atopic sensitisation	Veillonella parvula
Atopic sensitisation	Megasphaera
Atopic sensitisation	Acetonema
Atopic sensitisation	Actinobacillus
Atopic sensitisation	Aggregatibacter
Atopic sensitisation	Akkermansia
Atopic sensitisation	Anaerofilum
Atopic sensitisation	Anaerostipes
Atopic sensitisation	Anaerotruncus
Atopic sensitisation	Bacillus
Atopic sensitisation	Bacterium 08.96.4
Atopic sensitisation	Bacterium ASF500
Atopic sensitisation	Bacterium B4C2-5
Atopic sensitisation	Bacterium Ba2
Atopic sensitisation	Bacterium C15
Atopic sensitisation	Bacterium G100VIII
Atopic sensitisation	Bacterium ic1214
Atopic sensitisation	Bacterium ic1258
Atopic sensitisation	Bacterium ic1292
Atopic sensitisation	Bacterium ic1296
Atopic sensitisation	Bacterium ic1311
Atopic sensitisation	Bacterium ic1379
Atopic sensitisation	Bacterium ic1391
Atopic sensitisation	Bacterium MB7-1
Atopic sensitisation	Bacterium mpn-isolate group 19
Atopic sensitisation	Bacterium mpn-isolate group 22
Atopic sensitisation	Bacterium mpn-isolate group 24
Atopic sensitisation	Bacterium mpn-isolate group 27
Atopic sensitisation	Bacterium mpn-isolate group 5
Atopic sensitisation	Bacterium 'New Zealand B'
Atopic sensitisation	Bacterium str. 31285
Atopic sensitisation	Bacterium YE62
Atopic sensitisation	Bacterium YE64
Atopic sensitisation	Bacteroidaceae bacterium Smarlab 3301643
Atopic sensitisation	Bacteroides sp. CJ78
Atopic sensitisation	Bacteroides thetaiotaomicron
Atopic sensitisation	Bovine rumen bacterium JPR13
Atopic sensitisation	Brenneria
Atopic sensitisation	Burkholderiales bacterium Smarlab 3302047
Atopic sensitisation	Butyrate-producing bacterium ART55/1
Atopic sensitisation	Butyrate-producing bacterium L1-810
Atopic sensitisation	Butyrate-producing bacterium L1-952
Atopic sensitisation	Butyrate-producing bacterium L2-50
Atopic sensitisation	Butyrate-producing bacterium M104/1
Atopic sensitisation	Butyrate-producing bacterium M21/2
Atopic sensitisation	Butyrate-producing bacterium M50/1
Atopic sensitisation	Butyrate-producing bacterium P607
Atopic sensitisation	Butyrate-producing bacterium PH05YB02
Atopic sensitisation	Butyrate-producing bacterium Ph07AY02
Atopic sensitisation	Butyrate-producing bacterium PH07AY3
Atopic sensitisation	Butyrate-producing bacterium PH07AY5
Atopic sensitisation	Butyrate-producing bacterium PH07BY04
Atopic sensitisation	Butyrate-producing bacterium SL6/1/1
Atopic sensitisation	Butyrate-producing bacterium SM4/1
Atopic sensitisation	Butyrate-producing bacterium SR1/1
Atopic sensitisation	Butyrate-producing bacterium SR1/5
Atopic sensitisation	Butyrate-producing bacterium SS2/1
Atopic sensitisation	Butyrate-producing bacterium SSC/2
Atopic sensitisation	Butyrate-producing bacterium T2-132
Atopic sensitisation	Clostridia bacterium TSW07CA7
Atopic sensitisation	Clostridiaceae bacterium bSSV31
Atopic sensitisation	Clostridiaceae bacterium LEMV63
Atopic sensitisation	Clostridiaceae bacterium SH032
Atopic sensitisation	Clostridiaceae bacterium SK061
Atopic sensitisation	Clostridiales bacterium 80/3
Atopic sensitisation	Clostridiales bacterium A2-162
Atopic sensitisation	Clostridiales bacterium AHT16
Atopic sensitisation	Clostridiales bacterium L2-14
Atopic sensitisation	Clostridium innocuum
Atopic sensitisation	Clostridium ramosum
Atopic sensitisation	Clostridium spiroforme
Atopic sensitisation	Collinsella
Atopic sensitisation	Coprobacillus
Atopic sensitisation	Cronobacter
Atopic sensitisation	Dehalobacterium
Atopic sensitisation	Desulfotomaculum
Atopic sensitisation	Dialister
Atopic sensitisation	Dysgonomonas
Atopic sensitisation	Edwardsiella
Atopic sensitisation	Enterobacter
Atopic sensitisation	Erwinia
Atopic sensitisation	Erysipelothrix
Atopic sensitisation	Escherichia
Atopic sensitisation	Eubacterium tortuosum
Atopic sensitisation	Firmicutes bacterium EG14
Atopic sensitisation	Firmicutes str. C29
Atopic sensitisation	Gram-negative bacterium cL10-2b-4
Atopic sensitisation	Hafnia
Atopic sensitisation	Human intestinal firmicute CB47
Atopic sensitisation	Human intestinal firmicute CO13
Atopic sensitisation	Human intestinal firmicute CO19
Atopic sensitisation	Human intestinal firmicute CO2
Atopic sensitisation	Human intestinal firmicute CO35
Atopic sensitisation	Human intestinal firmicute CO4
Atopic sensitisation	Human intestinal firmicute CS26
Atopic sensitisation	Lachnobacterium
Atopic sensitisation	Lachnospiraceae bacterium A2
Atopic sensitisation	Lactococcus
Atopic sensitisation	Mannheimia
Atopic sensitisation	Mastodon intestinal bacterium AN-22-6
Atopic sensitisation	Mogibacterium
Atopic sensitisation	Oligella
Atopic sensitisation	Oscillibacter
Atopic sensitisation	Oscillospira
Atopic sensitisation	Oscillospiraceae bacterium NML 061048
Atopic sensitisation	Pantoea
Atopic sensitisation	Pasteurella
Atopic sensitisation	Pectobacterium
Atopic sensitisation	Peptostreptococcus
Atopic sensitisation	Pusillimonas
Atopic sensitisation	Rumen bacterium 8/94-32
Atopic sensitisation	Rumen bacterium R-7
Atopic sensitisation	Rumen bacterium R-9
Atopic sensitisation	Salmonella
Atopic sensitisation	Segmented filamentous bacterium
Atopic sensitisation	Serratia
Atopic sensitisation	Shigella
Atopic sensitisation	Solobacterium
Atopic sensitisation	Sutterella
Atopic sensitisation	Swine fecal bacterium FPC67
Atopic sensitisation	Swine fecal bacterium FPC70
Atopic sensitisation	Swine fecal bacterium RF3E-Xyl1
Atopic sensitisation	Swine fecal bacterium SD-Pec1
Atopic sensitisation	Swine manure pit bacterium PPC108
Atopic sensitisation	Tenericutes
Atopic sensitisation	Terrahaemophilus
Atopic sensitisation	Unidentified bacterium ZF3
Atopic sensitisation	Verrucomicrobia
Atopic sensitisation	Verrucomicrobia bacterium MS-F-88
Atopic sensitisation	Vibrio
Atopic sensitisation	Yersinia
Atopic sensitisation	Shuttleworthia
Atopic sensitisation	Coprococcus
Atopic sensitisation	Dorea
Atopic sensitisation	Haemophilus parainfluenzae
Atopic sensitisation	Pasteurellaceae
Atopic sensitisation	Ruminococcus
Atopic sensitisation	Streptococcaceae
Atopic sensitisation	Fusobacteria
Atopic sensitisation	Eubacteriaceae
Atopic sensitisation	Eubacterium eligens
Atopic sensitisation	Eubacterium rectale
Atopic sensitisation	Faecalibacterium
Atopic sensitisation	Odoribacter
Atopic sensitisation	Phascolarctobacterium
Atopic sensitisation	Roseburia
Atopic sensitisation	Subdoligranulum
Atopic sensitisation	Eubacterium
Atopy	Clostridium difficile
Atopy	Helicobacter pylori
Atopy	Proteobacteria
Atopy	Prevotella
Atopy	Clostridium coccoides
Atopy	Actinobacteria
Atopy	Staphylococcus aureus
Atopy	Bacteroidetes
Atopy	Firmicutes
Atopy	Bifidobacterium
Atopy	Bacteroides
Atopy	Lachnospiraceae
Atopy	Veillonella
Atopy	Escherichia coli
Atopy	Prevotella copri
Atopy	Tropheryma whipplei
Atopy	Oxalobacter formigenes
Atopy	Collinsella aerofaciens
Atopy	Enterobacteriaceae
Atopy	Acinetobacter
Atopy	Corynebacterium
Atopy	Desulfovibrio
Atopy	Klebsiella
Atopy	Enterococcus
Atopy	Lactobacillus
Atopy	Fusobacterium
Atopy	Stenotrophomonas maltophilia
Atopy	Haemophilus
Atopy	Fusobacterium nucleatum
Atopy	Dietzia maris
Atopy	Staphylococcus epidermidis
Atopy	Staphylococcus
Atopy	Burkholderia
Atopy	Streptococcus
Atopy	Propionibacterium
Atopy	Propionibacterium acnes
Atopy	Pseudomonas
Atopy	Faecalibacterium prausnitzii
Atopy	Bacteroides ovatus
Atopy	Bacteroides vulgatus
Atopy	Bacteroides uniformis
Atopy	Clostridium leptum
Atopy	Betaproteobacteria
Atopy	Bacilli
Atopy	Clostridium
Atopy	Bacteroides fragilis
Atopy	Alcaligenaceae
Atopy	Coriobacteriaceae
Atopy	Erysipelotrichaceae
Atopy	Methanobrevibacter smithii
Atopy	Prevotellaceae
Atopy	Comamonadaceae
Atopy	Oxalobacteraceae
Atopy	Sphingomonadaceae
Atopy	Lysobacter
Atopy	Rickettsiales
Atopy	Streptococcus mitis
Atopy	Xanthomonas
Atopy	Coxiellaceae
Atopy	Porphyromonas
Atopy	Actinomyces
Atopy	Porphyromonas gingivalis
Atopy	Selenomonas
Atopy	Treponema
Atopy	Tannerella
Atopy	Rikenellaceae
Atopy	Ruminococcaceae
Atopy	Porphyromonadaceae
Atopy	Alistipes
Atopy	Parabacteroides
Atopy	Verrucomicrobiaceae
Atopy	Bacteroidaceae
Atopy	Citrobacter
Atopy	Bacteroidales
Atopy	Enterococcus faecium
Atopy	Erysipelotrichales
Atopy	Clostridiales
Atopy	Fusobacteriaceae
Atopy	Veillonellaceae
Atopy	Enterobacter aerogenes
Atopy	Enterobacter hormaechei
Atopy	Klebsiella pneumoniae
Atopy	Shigella dysenteriae
Atopy	Gammaproteobacteria
Atopy	Acetonema
Atopy	Actinobacillus
Atopy	Aggregatibacter
Atopy	Akkermansia
Atopy	Anaerofilum
Atopy	Anaerostipes
Atopy	Anaerotruncus
Atopy	Bacillus
Atopy	Bacterium 08.96.4
Atopy	Bacterium ASF500
Atopy	Bacterium B4C2-5
Atopy	Bacterium Ba2
Atopy	Bacterium C15
Atopy	Bacterium G100VIII
Atopy	Bacterium ic1214
Atopy	Bacterium ic1258
Atopy	Bacterium ic1292
Atopy	Bacterium ic1296
Atopy	Bacterium ic1311
Atopy	Bacterium ic1379
Atopy	Bacterium ic1391
Atopy	Bacterium MB7-1
Atopy	Bacterium mpn-isolate group 19
Atopy	Bacterium mpn-isolate group 22
Atopy	Bacterium mpn-isolate group 24
Atopy	Bacterium mpn-isolate group 27
Atopy	Bacterium mpn-isolate group 5
Atopy	Bacterium 'New Zealand B'
Atopy	Bacterium str. 31285
Atopy	Bacterium YE62
Atopy	Bacterium YE64
Atopy	Bacteroidaceae bacterium Smarlab 3301643
Atopy	Bacteroides sp. CJ78
Atopy	Bacteroides thetaiotaomicron
Atopy	Bovine rumen bacterium JPR13
Atopy	Brenneria
Atopy	Burkholderiales bacterium Smarlab 3302047
Atopy	Butyrate-producing bacterium ART55/1
Atopy	Butyrate-producing bacterium L1-810
Atopy	Butyrate-producing bacterium L1-952
Atopy	Butyrate-producing bacterium L2-50
Atopy	Butyrate-producing bacterium M104/1
Atopy	Butyrate-producing bacterium M21/2
Atopy	Butyrate-producing bacterium M50/1
Atopy	Butyrate-producing bacterium P607
Atopy	Butyrate-producing bacterium PH05YB02
Atopy	Butyrate-producing bacterium Ph07AY02
Atopy	Butyrate-producing bacterium PH07AY3
Atopy	Butyrate-producing bacterium PH07AY5
Atopy	Butyrate-producing bacterium PH07BY04
Atopy	Butyrate-producing bacterium SL6/1/1
Atopy	Butyrate-producing bacterium SM4/1
Atopy	Butyrate-producing bacterium SR1/1
Atopy	Butyrate-producing bacterium SR1/5
Atopy	Butyrate-producing bacterium SS2/1
Atopy	Butyrate-producing bacterium SSC/2
Atopy	Butyrate-producing bacterium T2-132
Atopy	Clostridia bacterium TSW07CA7
Atopy	Clostridiaceae bacterium bSSV31
Atopy	Clostridiaceae bacterium LEMV63
Atopy	Clostridiaceae bacterium SH032
Atopy	Clostridiaceae bacterium SK061
Atopy	Clostridiales bacterium 80/3
Atopy	Clostridiales bacterium A2-162
Atopy	Clostridiales bacterium AHT16
Atopy	Clostridiales bacterium L2-14
Atopy	Clostridium innocuum
Atopy	Clostridium ramosum
Atopy	Clostridium spiroforme
Atopy	Collinsella
Atopy	Coprobacillus
Atopy	Cronobacter
Atopy	Dehalobacterium
Atopy	Desulfotomaculum
Atopy	Dialister
Atopy	Dysgonomonas
Atopy	Edwardsiella
Atopy	Enterobacter
Atopy	Erwinia
Atopy	Erysipelothrix
Atopy	Escherichia
Atopy	Eubacterium tortuosum
Atopy	Firmicutes bacterium EG14
Atopy	Firmicutes str. C29
Atopy	Gram-negative bacterium cL10-2b-4
Atopy	Hafnia
Atopy	Human intestinal firmicute CB47
Atopy	Human intestinal firmicute CO13
Atopy	Human intestinal firmicute CO19
Atopy	Human intestinal firmicute CO2
Atopy	Human intestinal firmicute CO35
Atopy	Human intestinal firmicute CO4
Atopy	Human intestinal firmicute CS26
Atopy	Lachnobacterium
Atopy	Lachnospiraceae bacterium A2
Atopy	Lactococcus
Atopy	Mannheimia
Atopy	Mastodon intestinal bacterium AN-22-6
Atopy	Mogibacterium
Atopy	Oligella
Atopy	Oscillibacter
Atopy	Oscillospira
Atopy	Oscillospiraceae bacterium NML 061048
Atopy	Pantoea
Atopy	Pasteurella
Atopy	Pectobacterium
Atopy	Peptostreptococcus
Atopy	Pusillimonas
Atopy	Rumen bacterium 8/94-32
Atopy	Rumen bacterium R-7
Atopy	Rumen bacterium R-9
Atopy	Salmonella
Atopy	Segmented filamentous bacterium
Atopy	Serratia
Atopy	Shigella
Atopy	Solobacterium
Atopy	Sutterella
Atopy	Swine fecal bacterium FPC67
Atopy	Swine fecal bacterium FPC70
Atopy	Swine fecal bacterium RF3E-Xyl1
Atopy	Swine fecal bacterium SD-Pec1
Atopy	Swine manure pit bacterium PPC108
Atopy	Tenericutes
Atopy	Terrahaemophilus
Atopy	Unidentified bacterium ZF3
Atopy	Verrucomicrobia
Atopy	Verrucomicrobia bacterium MS-F-88
Atopy	Vibrio
Atopy	Yersinia
Atopy	Shuttleworthia
Atopy	Eubacteriaceae
Atopy	Eubacterium eligens
Atopy	Eubacterium rectale
Atopy	Faecalibacterium
Atopy	Odoribacter
Atopy	Phascolarctobacterium
Atopy	Roseburia
Atopy	Subdoligranulum
Atopy	Fusobacteria
Atopy	Aerococcus
Atopy	Atopobium
Atopy	Atopobium vaginae
Atopy	Candidate division TM7
Atopy	Eggerthella
Atopy	Gardnerella
Atopy	Gardnerella vaginalis
Atopy	Lactobacillus crispatus
Atopy	Lactobacillus iners
Atopy	Leptotrichia
Atopy	Leptotrichia amnionii
Atopy	Mobiluncus
Atopy	Olsenella
Atopy	Papillibacter
Atopy	Porphyromonas uenonis
Atopy	Streptobacillus
Atopy	Eubacterium
Atopy	Acidobacteriaceae
Atopy	Aeromonadaceae
Atopy	Alteromonadaceae
Atopy	Anaerovorax
Atopy	Bacillaceae
Atopy	Bifidobacterium catenulatum
Atopy	Cellulomonadaceae
Atopy	Clostridiaceae
Atopy	Clostridium cocleatum
Atopy	Desulfobacteraceae
Atopy	Desulfovibrionaceae
Atopy	Nitrospiraceae
Atopy	Paenibacillaceae
Atopy	Peptostreptococcaceae
Atopy	Polyangiaceae
Atopy	Promicromonosporaceae
Atopy	Ruminococcus productus
Atopy	Syntrophobacteraceae
Atopy	Thiotrichaceae
Atopy	Alistipes finegoldii
Atopy	Alistipes putredinis
Atopy	Bacteroides eggerthii
Atopy	Bacteroides finegoldii
Atopy	Bacteroides sp. D20
Atopy	Bilophila
Atopy	Bilophila wadsworthia
[truncated: 8,938 more rows]
